# Supplementary material for: Kinic index: an artificial intelligence-driven predictive model and multitarget drug discovery framework for hepatocellular carcinoma patients
Source: NPJ Precis Oncol. 2026 Feb 14;10:132. doi: 10.1038/s41698-026-01324-1 (PMC13018533; doi:10.1038/s41698-026-01324-1)
Supplement: Supplementary file 2 — Supplementary Data S1. [file 41698_2026_1324_MOESM2_ESM.xlsx]

## Sheet: Table S2
Data S1: Total compounds of ZINC-250K dataset
SMILES	logP	qed	SAS
CC(C)(C)c1ccc2occ(CC(=O)Nc3ccccc3F)c2c1	5.0506	0.702012	2.08409
C[C@@H]1CC(Nc2cncc(-c3nncn3C)c2)C[C@@H](C)C1	3.1137	0.928975	3.432
N#Cc1ccc(-c2ccc(O[C@@H](C(=O)N3CCCC3)c3ccccc3)cc2)cc1	4.96778	0.599682	2.47063
CCOC(=O)[C@@H]1CCCN(C(=O)c2nc(-c3ccc(C)cc3)n3c2CCCCC3)C1	4.00022	0.690944	2.82275
N#CC1=C(SCC(=O)Nc2cccc(Cl)c2)N=C([O-])[C@H](C#N)C12CCCCC2	3.60956	0.789027	4.03518
CC[NH+](CC)[C@](C)(CC)[C@H](O)c1cscc1Br	2.6374	0.824369	5.09144
COc1ccc(C(=O)N(C)[C@@H](C)C/C(N)=N/O)cc1O	0.9978	0.327297	2.85232
O=C(Nc1nc[nH]n1)c1cccnc1Nc1cccc(F)c1	2.3347	0.687612	2.62786
Cc1c(/C=N/c2cc(Br)ccn2)c(O)n2c(nc3ccccc32)c1C#N	4.2813	0.483079	3.07394
C[C@@H]1CN(C(=O)c2cc(Br)cn2C)CC[C@H]1[NH3+]	0.8801	0.835024	3.94793
CCOc1ccc(OCC)c([C@H]2C(C#N)=C(N)N(c3ccccc3C(F)(F)F)C3=C2C(=O)CCC3)c1	5.80758	0.533055	3.1732
Cc1ccc2nc(S[C@H](C)C(=O)NC3CCC(C)CC3)n(C)c(=O)c2c1	3.41742	0.645398	2.69231
O=C(N1CCc2c(F)ccc(F)c2C1)C1(O)Cc2ccccc2C1	2.3794	0.873136	2.7332
Cc1ccccc1C(=O)N1CCC2(CC1)C[C@H](c1ccccc1)C(=O)N2C	3.61572	0.797804	3.35035
CCCc1cc(NC(=O)CN2C(=O)NC3(CCC(C)CC3)C2=O)n(C)n1	1.8118	0.787346	3.07757
CC(C)Cc1nc(SCC(=O)NC[C@@H]2CCCO2)c2c(=O)n(C)c(=O)n(C)c2n1	0.613	0.525052	3.11253
Cc1ccc(CNC(=O)c2ccccc2NC(=O)[C@@H]2CC(=O)N(c3ccc(C)cc3)C2)cc1	4.22504	0.577049	2.42904
CCCCC(=O)NC(=S)Nc1ccccc1C(=O)N1CCOCC1	2.1622	0.80007	2.03792
Cc1c(NC(=O)CSc2nc3sc4c(c3c(=O)[nH]2)CCCC4)c(=O)n(-c2ccccc2)n1C	3.39202	0.329474	2.62218
CC(C)[C@@H](Oc1cccc(Cl)c1)C(=O)N1CCC(n2cccn2)CC1	3.8036	0.788499	2.94047
CCN(CC)C(=O)C[C@@H](C)[NH2+][C@H](C)c1cccc(F)c1F	2.2362	0.825488	3.87825
Cc1nc2c(c(Nc3ncc(C)s3)n1)CCN(C(=O)CCc1ccccc1)C2	3.81104	0.69179	2.54569
O=C(NCCNC(=O)N1C[C@H]2CC=CC[C@@H]2C1)c1cccnc1	1.419	0.658575	3.19435
O=c1n(CCO)c2ccccc2n1CCO	-0.2124	0.776598	2.10863
COC(=O)Cc1csc(NC(=O)Cc2coc3cc(C)ccc23)n1	3.09442	0.710429	2.30882
Cc1ccc(N2CC[C@@H](NS(=O)(=O)c3ccccc3C)C2=O)cc1C	2.69566	0.909749	2.59562
CC[C@H](C)C[C@@H](C)NC(=O)N1CCN(CC(=O)NC2CC2)CC1	1.4169	0.751938	2.90681
CC(=O)Nc1c2n(c3ccccc13)C[C@](C)(C(=O)NC1CCCCC1)N(C1CCCCC1)C2=O	4.5958	0.663239	3.19836
N#Cc1ccncc1NC[C@@H]1C[C@@]12CCc1ccccc12	3.26928	0.919377	3.9186
Cc1cccn2c(=O)c(C(=O)NC[C@H]3CCO[C@@H]3C(C)C)cnc12	1.79382	0.934718	3.44909
CNC(=O)c1ccc(/C=C/C(=O)Nc2c(C)cc(C)nc2Cl)cc1	3.36334	0.647653	2.23947
CC1=C(CNC(=O)c2cc(-c3ccccc3)nc3c2CNN3C(C)C)CN=N1	3.4512	0.819557	3.35093
C[C@@H](NC(=O)COC(=O)/C=C/c1ccc(Cl)cc1)c1ccccc1	3.7738	0.622224	2.25785
CCc1ccc(N(Cc2ccc(C)s2)C(=O)c2ccc(=O)n(C)n2)cc1	3.55962	0.676123	2.39837
CCOC(=O)c1nnc2ccccc2c1N1CC[C@@H]([NH+](CC)CC)C1	1.3099	0.810674	3.88984
Cc1ccc(C#N)cc1S(=O)(=O)NCc1ccnc(OC(C)(C)C)c1	2.9175	0.878348	2.45867
O=C(O[C@H]1CCOC1)C1(c2ccc(Cl)c(Cl)c2)CCC1	3.7472	0.773968	2.93387
CCC[NH2+][C@@H]1COC[C@H]1C(=O)NCc1cscc1C	0.66112	0.820214	4.59198
O=C(NCc1nccc2ccccc12)c1ccc[nH]c1=O	1.8531	0.773067	2.15878
CC(=O)c1ccc(S(=O)(=O)N2CCCC[C@H]2C)cc1	2.4523	0.799313	2.27681
O=[N+]([O-])c1c(Nc2cccc3ncccc23)ncnc1N1CCN(c2cccc(Cl)c2)CC1	4.6566	0.323171	2.39971
O=C(CCCO)Nc1ccc(F)cc1F	1.6758	0.80881	1.72803
NC(=O)CCOc1ccc(NC(=O)C[C@H]2CCc3ccccc32)cc1	2.9994	0.805668	2.45911
COc1cc(C)ccc1OCC(=O)Nc1nnc(C)s1	2.18104	0.917217	1.91205
CC(=O)c1c(O)cccc1COc1ccccc1	3.1738	0.825498	1.81042
CCn1cc(S(=O)(=O)N2CCCCC[C@@H]2c2cc(-c3ccc(F)cc3)no2)cn1	4.0031	0.603371	3.00157
COC(=O)[C@](NC(=O)c1cccc(Cl)c1)(Nc1ccc(Br)c[nH+]1)C(F)(F)F	3.1901	0.51507	3.78862
Cc1[nH]c2ccc(C(=O)Nc3cc(C(C)(C)C)nn3-c3ncccn3)cc2c1C	4.31024	0.524624	2.52285
Cc1noc(C)c1C[C@H](C)C(=O)N[C@@H](C)C1CCCCC1	3.55504	0.880928	3.16632
CCn1cc(C(=O)N[C@H]2CC(=O)N(C)C2)c(C(C)C)n1	0.9869	0.905427	3.10039
COc1cccc(-c2cncc3ccccc23)c1C(=O)N(C(C)C)C(C)C	5.1694	0.60464	2.39403
COc1ccc([C@@H](C)NC(=O)Cc2cccc3ccccc23)cc1	4.2683	0.731483	2.12184
O=C1C[C@H](c2nc(-c3cccnc3)no2)CN1c1cccc(Cl)c1	3.3055	0.718284	2.68893
C[C@H]1CCCN(c2ccc(C(=O)Nc3ccc(N4CCOCC4)cc3)cc2[N+](=O)[O-])C1	3.92	0.558888	2.61675
C=CCN(C(=O)C/C=C/c1ccc(C)cc1)[C@@H]1CCS(=O)(=O)C1	2.60002	0.749991	3.07986
O=C(CSc1nnc(-c2cccc([N+](=O)[O-])c2)o1)Nc1nncs1	2.2271	0.397217	2.46516
CN(CCc1ccc(F)cc1)c1cc(Br)cc(F)c1C(N)=O	3.5051	0.857208	2.31032
COc1ccccc1NC(=O)CSc1ccc(-c2ccccc2OC)nn1	3.8916	0.605621	2.00698
Cc1occc1C(=O)/C(C#N)=C\c1cccc(C(F)(F)F)c1	4.3967	0.459245	2.47726
COc1ccc2c(c1)N(C(=O)CCSc1ccccn1)C[C@@H](C)O2	3.3865	0.763183	2.86388
CC[C@@H](NC(=O)[C@H](C)n1cccn1)c1ccc(C)c(F)c1	3.15912	0.905928	3.00638
CCC[C@]1(C(=O)N[C@@H]2CONC2=O)CC[NH2+]C1	-1.7138	0.582061	4.98875
O=C(c1cc2cc([N+](=O)[O-])ccc2oc1=O)N1CCN(Cc2ccccc2)CC1	2.6592	0.382617	2.11881
CCn1c(CC2CC[NH2+]CC2)nn(CCO)c1=O	-1.4271	0.71665	3.85996
C=CCn1c(S[C@H](C)C(=O)N2CCC(C)CC2)nnc1-c1ccc(Cl)cc1	4.5236	0.501178	2.7455
CCO[C@H]1C(=O)O[C@H]([C@@H](O)CO)C1=O	-1.7608	0.441574	4.08591
Cc1ccc(-c2nnc(C[NH+](CCO)[C@H]3CCc4ccccc43)o2)cc1	2.10972	0.717526	3.93049
Cc1cc(-n2c(C)cc(C[NH2+][C@H](C)c3ccc(F)c(F)c3)c2C)no1	3.49336	0.751492	3.74573
C[C@@H](NC(=O)Nc1ccn(-c2ncccc2Cl)n1)[C@@H]1CCCO1	2.6097	0.896937	3.2968
COc1cc(S(=O)(=O)N2CCN=C2Cc2ccccc2)ccc1Cl	2.9941	0.810641	2.34367
COc1ccc(OC)c(/C=C2\Oc3cc(OC(=O)c4ccncc4)cc(C)c3C2=O)c1	4.24262	0.334645	2.51879
COc1ccc([C@@H](NC(=O)Nc2cc(C)ccc2Cl)C2CCOCC2)cc1	4.94642	0.729271	2.59697
C[C@H](Cc1cccs1)N(C)C[C@@H]1CCCC[C@@H]1[NH3+]	2.4116	0.872582	4.0542
C[C@H]([NH3+])c1nc2cc(C(F)(F)F)ccc2n1C	1.895	0.822747	3.31505
COc1cccc(CN2CCc3nnc(CCc4ccccc4)n3CC2)c1	3.1302	0.666729	2.11002
O=C(N[C@H]1CCS(=O)(=O)C1)C1CC[NH2+]CC1	-1.7369	0.645282	4.14996
COCC[C@H](C)C(=O)N[C@@H](C)COC	0.8101	0.676565	2.9365
Cc1cc(N(C)C)ccc1NC(=O)c1ccc(CN2CC[NH+](C)CC2)cc1	1.64362	0.851287	2.8988
C[C@H](CNC(=O)[C@H]1CC[NH2+][C@@H]1C)C[NH+]1CCCC1	-1.6108	0.576685	5.94881
CN(C)c1ccc([C@H](CNC(=O)C(=O)Nc2ccccc2C#N)N2CC[NH+](C)CC2)cc1	0.25058	0.579669	3.62396
CCOc1ncnc(S(=O)(=O)CC)c1N	0.2511	0.764218	2.79197
CC[C@@H](NC(=O)N(C)Cc1ccc(-c2ccccc2)cc1)c1ccncc1	5.0413	0.642432	2.46438
O=C(Nc1ccc(-c2nc3ccccc3o2)cc1)[C@H]1CCCN1S(=O)(=O)c1ccc(F)cc1	4.4257	0.450695	2.58624
CC[C@@H](C)CNc1nc2ccc(Cl)cc2s1	4.4077	0.837071	2.5888
Cc1cc(C)c2nc(N3CCN(C(=O)[C@@H]4CCCCN4S(C)(=O)=O)CC3)sc2c1	2.37584	0.739081	2.90633
CCc1nnc(-c2cc3ccccc3n2CC(=O)NC(C)(C)C)o1	3.1684	0.787718	2.42183
CCc1ccc(NC(=O)c2nn(-c3ccc(CC)cc3)ccc2=O)cc1	3.6096	0.747261	2.02257
Cc1ccc(C(=O)N[C@H]2CCC[NH2+][C@H]2C)cc1F	0.97822	0.819948	3.81704
C[C@H](OC(=O)c1nc(C2CC2)n2ccccc12)c1cnc2ccccc2c1	4.6779	0.475727	2.94981
CCCCOc1ccccc1C[C@@H]([NH3+])C(=O)[O-]	-0.2316	0.687621	3.35996
CCC[C@@H]1CN(C(=O)C(=O)Nc2ccc(C)nc2Cl)CCO1	2.00942	0.684798	2.9673
C[C@H]1C(=O)N(c2ccc3c(c2)CCC3)CCN1C(=O)c1ccc(Cl)c(Cl)c1	4.3596	0.716369	2.73135
COC(=O)C1(NC(=O)[C@H]2C[C@H]2c2c(F)cccc2F)CCSCC1	2.6233	0.841265	3.53627
N#CC1(NC(=O)COc2cccc(Cl)c2)CCCC1	2.67138	0.917283	2.19407
COC1CC[NH+](CCNc2nccn(C)c2=O)CC1	-1.1141	0.747304	3.96828
C=CCN(Cc1cccc([N+](=O)[O-])c1)C(=O)Nc1cc(OC)ccc1Cl	4.4769	0.419977	2.204
Cc1cc(Cl)ccc1OCC(=O)N/N=C/c1ccccn1	2.57252	0.680288	2.07558
O=C1NC(=S)NC(=O)C1=CNc1ccc([N+](=O)[O-])cc1O	0.1271	0.159707	2.70393
Cc1c(C(=O)N2CCOCC2)oc2c1-c1nn(CC(=O)NCc3ccco3)cc1CC2	1.93192	0.675385	2.84526
CCc1ccc(CNC(=O)c2ccc(-c3nccnc3N3CCCCC3)cc2)cc1	4.6263	0.626559	2.08595
COc1ccc([C@H]2C[C@@H](C(F)(F)F)n3nc(C(=O)NC4CCCCC4)cc3N2)cc1OC	4.6231	0.661591	3.63338
CCCc1cc(C(=O)NNC(=O)c2cccc(Br)c2)[nH]n1	2.1995	0.740509	2.33096
O=[N+]([O-])c1c(Nc2ccc(F)c(F)c2)ncnc1Oc1cccc2cccnc12	4.7471	0.367229	2.41807
CC(C)(C)n1ncc2c1CCC[C@H]2NC(=O)CSc1nc2ccccc2o1	4.0652	0.661483	3.08741
Cc1ccc([C@@H](C)NC(=O)N[C@@H](CCO)c2cccs2)cc1	3.54042	0.744714	2.86082
CCN(CC)S(=O)(=O)c1ccc2nc(-c3ccncc3)cc(C(=O)[O-])c2c1	1.6908	0.64577	2.59631
CCCN(CC)c1cc[nH+]c(C(=O)[O-])c1	0.1005	0.707768	4.10674
Cc1ccccc1N1C(=O)C[C@H]([NH+](C2CCCCC2)C2CCCCC2)C1=O	3.17722	0.816593	3.83193
CS(=O)(=O)[C@H]1O[C@H]1c1ccc(Cl)cc1Cl	2.4354	0.772831	3.42122
C[C@H](CSc1ccc(C(=O)N(C)C)cn1)C(=O)[O-]	0.2615	0.732667	3.27862
CCOC(=O)[C@H]1C=C(C#N)O[C@@H](c2ccc(C)cc2)C1	3.0432	0.783752	3.52716
CCC[NH2+]C1CCC(O)(Cc2nc(C)cs2)CC1	1.64112	0.860815	4.05201
O=C1c2ccccc2N[C@H](CSC2=NC=NC3=NC=N[C@@H]32)N1c1ccc(Cl)cc1	3.721	0.794691	4.1105
CCc1nc2ccccc2c(C(=O)NCc2ccc(OC)c(C(=O)OC)c2)c1C	3.83082	0.625191	2.14747
Cc1nn(-c2nncc(-c3ccc(Cl)cc3)n2)c2c1[C@H](c1ccccc1)CC(=O)N2	4.16022	0.520607	3.16994
CC(C)NC(=O)Nc1cccc(C(=O)N(C)Cc2nnc(C3CC3)n2C)c1	2.4946	0.816205	2.36147
Cc1nnccc1C(=O)N[C@H](C)c1ccc(Cl)s1	2.99092	0.931307	2.91735
O=C(NCCCc1nc(-c2ccc(Br)o2)no1)C1CC1	2.5509	0.816014	2.36262
CCOc1cccc(NC(=O)CCc2ccc(N)cc2)c1	3.2388	0.787647	1.65855
COc1ccc(/C=C2/SC(=O)N(CC(=O)Nc3ccc(F)cc3)C2=O)cc1OC	3.5179	0.709013	2.03989
CC(C)N(C)C(=O)[C@H]1CSCN1C(=O)/C=C/SCc1ccco1	2.7948	0.730905	3.6656
CCC1(CC)[C@@H](NC(=O)Nc2ccc(C(=O)NC)cc2)[C@H](C)[C@@H]1OC	3.0074	0.732177	3.62023
Cc1ccc2ncc(C(=O)Nc3ncccc3OCc3ccncc3)n2c1	3.26402	0.581659	2.427
N#Cc1ccnc(N2CCC([NH2+]C[C@@H]3CCCO3)CC2)c1	0.66448	0.899339	3.86874
O=C(Cn1nnn(-c2cccs2)c1=O)OC1CCCCC1	1.3664	0.805601	2.65943
COc1cccc(COc2ccc(OC)cc2CCl)c1	4.0216	0.72574	1.77479
CC[C@H](NC(=O)NCc1c(C)noc1C)c1ccc(OC)cc1	3.25054	0.843359	2.57128
CCc1c(C(=O)Nc2ccc3c(c2)NC(=O)CS3)[nH]c(C)c1C(C)=O	3.38462	0.717404	2.60279
CSc1ccc(/C=c2\sc3ncnn3c2=O)cc1	1.4206	0.670538	2.49053
COc1ccc(C(=O)/C=C(\C)Nc2ccc(F)cc2F)cc1	4.172	0.639271	1.99671
O=C(C=C1CCSCC1)N[C@@H]1CCC[C@H]1Cc1ccccc1	3.9674	0.822551	3.45476
C[C@@H](Sc1nc(/C=C/c2cccs2)n[nH]1)C(=O)N1CCOCC1	2.376	0.839031	3.39371
Cc1cccc(C(=O)N[C@@H](C(=O)N2CCC[C@@H](C)C2)C(C)C)c1	3.00792	0.918306	2.63728
COC(=O)[C@@H](C)Sc1nnc(Nc2cccc(Br)c2)s1	3.6978	0.618512	2.6961
Cc1cnc(C(=O)Nc2ccc(N(C)C3CC[NH+](C)CC3)cc2)cn1	1.15062	0.887609	3.31001
CC(=O)Nc1nc2ccc(NC(=O)NCc3ccccc3)cc2s1	3.5764	0.662076	1.87802
C=CCN1C(=O)/C(=C/c2ccccc2F)S/C1=N\S(=O)(=O)c1cccs1	3.7344	0.542446	2.68309
CC[C@H]1CC(=O)N(Cc2ccccc2C#CCCO)C1	2.179	0.855408	2.96587
COc1ccc(F)cc1C(=O)Nc1nccs1	2.5431	0.911193	1.86595
CC[C@@H](CC(=O)NC1(C(=O)OC)CCSCC1)c1ccccc1	3.1253	0.800981	3.02742
Cc1ccc(C)c(-n2c(SCCCCCO)nc3ccccc3c2=O)c1	4.25724	0.369018	2.11831
CC[C@@H](C)[C@@H]([NH3+])c1ccc(Cl)s1	2.7306	0.780629	4.04428
COc1cccc([C@@H](C)[NH2+]CCOc2ncccc2Cl)c1	2.447	0.799075	3.45827
CC[C@@H]1CCCCN1C(=O)NC1CCN(C(=O)OC(C)(C)C)CC1	3.36	0.823102	2.67398
CCOc1cccc(NC(=O)NCc2ccc(N3CCSCC3)cc2)c1	3.9602	0.77927	2.05287
Cc1cccc(NC(=O)CN2CCN(c3ccc4c(c3)OCCO4)C2=O)n1	2.04192	0.897041	2.38864
C=C(C)C(=O)N[C@H](C)c1nc2ccccc2n1CCC(=O)N1CCCCCC1	3.5823	0.757525	2.76987
CCOC[C@H]1CC[NH+](Cc2ccc(-c3nc4ccccc4s3)o2)C1	2.9976	0.74013	4.18677
CCOC(=O)[C@]1(Cc2cccc(Cl)c2)CCCN(C(=O)c2ccnn2C)C1	3.1017	0.727601	2.96496
Cc1ccc([N+](=O)[O-])cc1NC(=O)C(=O)N1CC[C@H]([NH+]2CCCC2)C1	0.12132	0.473267	3.99443
CCOCCCNC(=O)N[C@@H]1CCC[C@@H](CC)C1	2.681	0.685226	2.85481
O=C(Cc1cccc(F)c1F)Nc1cccc(Br)n1	3.3035	0.863808	2.15449
COc1ccccc1NC(=O)[C@@H]1CCCN(C(=O)Nc2cccs2)C1	3.6393	0.852566	2.55223
C[C@H]1CCC[C@](C#N)([C@]2(O)CCCCC2(C)C)C1	4.03778	0.734387	4.22127
O=C(NCc1ccc([N+]2=CCCC2)cc1)NC1(c2ccc(Cl)cc2)CC1	4.3371	0.725853	2.97159
CCCC(=O)N[C@@H]1CCC[NH+](Cc2ncccc2C)C1	0.85362	0.850648	4.21448
O=C(NCc1cccs1)C1(c2cccc(Cl)c2)CCC1	4.1396	0.868832	2.17654
C[C@H]1CCC[C@H](NC(=O)[C@@H](C)Sc2ncn[nH]2)[C@@H]1C	2.2262	0.832943	3.59731
COc1ccc([C@@H]([NH2+]Cc2ccc(Cl)nc2)c2ccc(F)cc2)cc1	3.7357	0.662922	3.27086
COc1cc(NC(=O)[C@H](C)Sc2ccccc2Cl)cc(OC)c1	4.4765	0.745688	2.38558
CCN1CCC(=NNC(=O)c2ccccc2)CC1	1.8881	0.831605	2.03972
CCCOc1ccc(Br)cc1C[NH+]1CCC([C@@H](C)O)CC1	2.4136	0.820135	4.05716
Cc1cc2n(C[C@H](O)CO[C@H](c3ccccc3)c3ccccc3C)c(=O)c3ccccc3n2n1	4.43314	0.378784	3.2948
CCc1ncc(CN(C)C(=O)Nc2c(C)ccc([N+](=O)[O-])c2C)s1	3.89444	0.634052	2.65718
c1ccc2nc(NCCCc3nc4ccccc4[nH]3)cnc2c1	3.5508	0.54012	2.15934
Cc1c([C@H](C)[NH2+]Cc2cccn2C)cnn1C	0.89162	0.849548	4.05169
CC(=O)N[C@@H](C(=O)NC1COC1)C(C)C	-0.3379	0.696737	2.65618
O=C(Nc1ccccc1F)c1cc2ccccc2c2cccnc12	4.7794	0.516953	1.8522
Cc1ccccc1N1C(=O)/C(=C/c2cccn2-c2cccc([N+](=O)[O-])c2)C([O-])=NC1=S	3.16782	0.269289	3.00112
COCCN1C[C@H](C(=O)N(Cc2cccc(Cl)c2)C(C)C)CC1=O	2.5719	0.755728	2.71816
COc1ccc(NC(=O)N2CCN(C(=O)Cc3csc4ccccc34)CC2)cc1OC	3.8373	0.635303	2.18511
C#CCN(C[C@H]1CCCO1)C(=O)N[C@@H](C)c1cccc([N+](=O)[O-])c1	2.4796	0.492477	3.27884
Cc1cccc(C2=CCN(C(=O)Nc3ccc(C(N)=O)c(Cl)c3)CC2)c1	4.06852	0.823709	2.23468
COCCCN1C(=O)c2ccc(C(=O)Nc3nc(-c4ccc(C)cc4)cs3)cc2C1=O	4.00332	0.43175	2.1773
O=S(=O)(Nc1ccc(N2CCCS2(=O)=O)cc1)c1ccc(F)c(Cl)c1	2.8198	0.843147	2.27964
O=C1/C(=C/c2ccccc2)Oc2c1ccc1c2CN(Cc2cccs2)CO1	4.7164	0.593809	2.63435
CC[C@@H](C)[C@@H](NC(=O)c1cccc(F)c1)C(=O)N=c1[nH]c2ccccc2[nH]1	2.9071	0.640847	3.32426
Cc1c(F)cc(N)cc1S(=O)(=O)N[C@@H](C)C1CC1	1.79312	0.82665	2.87189
Cc1ccc(Cn2ncc3c(N)ncnc32)cc1	1.76522	0.744928	2.06572
CCOC(=O)C(C)(C)c1nc(-c2ccccc2)no1	2.5773	0.788487	2.26646
CCOC(=O)c1sc(/C=C/c2nc3c(s2)CCC3)nc1C	3.74382	0.781982	2.86769
C[C@@H]1CC[C@@H]([NH2+]C2CCC(NS(C)(=O)=O)CC2)c2ccccc21	2.0488	0.887207	4.14796
CN(C)S(=O)(=O)c1ccc(C(=O)N(C(=O)N2CCCCC2)c2ccccc2)cc1	3.1896	0.757064	2.20014
CC[NH2+][C@@H](CC)c1ccccc1OCc1cccc(F)c1	3.4391	0.812183	3.22423
C=CCOC(=O)C1=C(C)N=C2S[C@H](C)C(=O)N2[C@H]1c1ccc(F)cc1	3.2035	0.60194	3.30734
CCC[NH2+][C@]1(C(=O)OCC)CC[C@H](n2cc(Cl)c(C)n2)C1	1.84522	0.820542	4.5906
Cc1cc(NC(=O)CSc2nnc3c4ccccc4n(C)c3n2)ccc1Br	4.31822	0.457175	2.33432
CCOC(=O)c1sc(NC(=O)c2ccc(-n3c(C)nc4ccccc4c3=O)cc2)cc1C	4.49304	0.435476	2.29238
CC#CCC(=O)C1([NH+](CC)CC)CCCC1	1.2064	0.702172	4.45267
O=C(NCCCc1ccccc1)C1CCN(C(=O)[C@@H]2CC(=O)N(c3ccccc3)C2)CC1	3.0271	0.67522	2.50073
O=Cc1ccc(OCc2ccn(-c3cccc(F)c3)n2)cc1	3.4029	0.664211	2.1248
Clc1ccccc1Cn1ccnc1	2.5848	0.713619	1.86797
Cc1[nH]c(=O)c(C(=O)N2CCN(c3ccccc3)C(=O)C2)c(C)c1C	1.78916	0.912921	2.34422
C[C@@H](NC(=O)NC[C@H]1CCCN(c2ncccn2)C1)C1CCOCC1	1.8073	0.855044	3.20772
O=C(NCCS(=O)(=O)c1ccccc1)N1CCC[C@@H]2CCC[C@@H]21	2.4344	0.918003	2.89843
Cc1ccc(-c2cc(NC(=O)C(C)C)c(=O)n(CC(=O)Nc3cccc(C)c3)n2)cc1	3.76034	0.618719	2.15152
Cc1ccc(S(=O)(=O)N2CCN(C(=O)[C@H]3CCCC[C@@H]3C(=O)[O-])CC2)cc1C	0.69264	0.744374	3.2213
CCc1ccc(-c2nc(C(=O)N3CCO[C@H](CC)C3)cs2)cc1	3.6235	0.83751	2.64273
Cc1cc(C)cc(OCC(C)(C)C[NH2+]C2CC2)c1	2.43424	0.821704	3.36439
CCOC(=O)[C@H](F)[C@@]1(O)CCC[NH+](C(C)C)CC1	0.0959	0.725413	5.1861
CCn1cc(/C=C/C(=O)c2ccc3ccccc3c2)cn1	3.9523	0.515665	2.13204
CCC(CC)C(=O)Nc1cnn(-c2ccccc2F)c1	3.3861	0.891086	2.18312
O=C1O[C@H](C(=O)Nc2ccnc3ccnn23)Cc2ccccc21	1.4495	0.731511	2.96845
COCCn1nnnc1[C@@H](C(C)C)N1CCSCC1	1.0654	0.789486	3.23218
O=C(NCCNS(=O)(=O)c1cccc(Cl)c1F)c1cccnc1	1.5824	0.775125	2.11133
Cc1ccc(CNC(=O)NCc2nnc3n2CCC3)s1	1.59362	0.906336	2.46794
C/C=C/C[C@]1(C(=O)[O-])CCN(C(=O)OC(C)(C)C)C1	1.3297	0.732036	3.61212
O=C(N[C@@H](CO)c1ccco1)c1cc(Cl)ccc1OC1CCCC1	3.7178	0.809841	2.77458
Cc1cc(N(C)C)ccc1NC(=O)c1c[nH]c2nccc(Cl)c12	3.84302	0.74336	2.38157
CCOC(=O)c1cccc(NC(=O)c2cn[nH]c2C)c1	2.14712	0.838795	1.92629
CCC(CC)[S@](=O)CCC(=O)[O-]	0.0637	0.612832	4.3915
COCc1ccc(C(=O)N(C)Cc2ccc(Cl)s2)cc1	3.8201	0.814101	1.99189
O=C(CCc1nc2ccccc2c(=O)[nH]1)Nc1cc(Cl)c(Cl)cc1Cl	4.4546	0.611946	2.17454
CC[C@@H](C)NC(=O)c1ccc2c(c1)CCCN2S(C)(=O)=O	1.9271	0.9292	2.54723
COc1ccc(C)cc1-n1nnnc1SCC(=O)Nc1cc(C)cc(C)c1	3.32696	0.645847	2.16771
C[C@H](NC(=O)Cc1ccc[nH]1)C(=O)N1CCCC[C@H]1C	1.4629	0.883577	3.17083
CCOC(=O)[C@H]1CCCN(C(=O)c2cc(C(C)C)n(C)n2)C1	1.9588	0.802111	2.87598
C[C@H]([NH2+]Cc1nc(Cc2ccccc2)no1)[C@@H](C)n1cccn1	1.57	0.725029	3.93753
c1cc(CN2CC[NH+](Cc3ccc4c(c3)OCCO4)CC2)no1	0.3465	0.901742	3.63985
CCCCNC(=O)CCc1c(C)nc2c3ccccc3nn2c1C	3.34824	0.694306	2.22775
O=C(C[C@@H]1C[NH2+]CCO1)N[C@H]1C=CS(=O)(=O)C1	-2.2344	0.637859	4.83795
C[C@@H]1CCO[C@@H]1C(=O)N1CC[C@H](C(N)=O)c2ccccc21	1.4172	0.903395	3.66239
CCC[NH2+][C@H](Cc1nn(C)c2ccccc12)c1ncc[nH]1	1.5536	0.727858	3.96099
CC(C)c1noc(-c2cc[nH+]c(N3CCN(C(=O)[C@H]4C[C@H]4C)CC3)c2)n1	1.9787	0.841584	4.09695
O=C(NCc1cccnc1)NCc1ccnc(OCC(F)F)c1	2.1199	0.821682	2.35492
C[C@@H](NC(=O)N1CCCCCCC1)[C@@H]1CCCO1	2.5296	0.82113	2.87227
COc1ccc([C@H]2C(C(=O)NCc3ccccc3)=C(C)Nc3ncnn32)cc1OC	2.9006	0.650025	2.967
Cc1cc(=O)n2c(n1)SC[C@@H]2CC(=O)NCCC(C)C	1.75092	0.84695	3.08554
CC(C)C1=CN=N[C@H]1[C@H]1CCC[NH+](C[C@@H](C)Cc2ccc3c(c2)OCO3)C1	3.2631	0.821713	5.05966
COc1cc(CNC(=O)c2occc2Br)ccn1	2.3757	0.941966	2.38713
Cc1cccc(COc2ccc(Br)cc2/C=C2\SC(=S)NC2=O)c1	4.82532	0.54359	2.32327
O=C(N[C@@H]1CCO[C@@H]1c1ccc(Cl)c(F)c1)[C@H]1Cc2ccccc2O1	3.429	0.891943	3.44374
Cc1ccc([C@]2([NH3+])CC[C@@H]2C)cc1	1.86212	0.680598	3.79147
O=C(CNC(=O)c1ccco1)OCC(=O)c1ccc2ccccc2c1	2.5887	0.550429	1.9949
O=C(c1cc2c(F)cccc2[nH]1)N(C[C@@H]1CCCO1)c1ccncc1	3.5278	0.772637	2.96419
Cc1cc(C)c(NC(=O)c2cc3ccccc3n2C)c(C)c1	4.35586	0.716572	1.97783
CSc1ccccc1NC(=O)N[C@@H](CO)c1ccc(Cl)cc1	3.917	0.701041	2.45562
Cc1cc(Br)ccc1CNC(=O)C1CC=CC1	3.33992	0.835505	2.22451
COc1ccc(CN/C(C)=C2/C(=O)N(c3ccc(OC)cc3)N=C2C)cc1	3.4901	0.778503	2.18147
O=C(COC(=O)C1(c2ccccc2F)CCCC1)N1CCOCC1	2.0395	0.794086	2.3011
CC1(C)C(=O)NCC[NH+]1Cc1ccc(OCC(F)F)cc1	0.6238	0.852549	4.06821
Cc1ccc([N+](=O)[O-])cc1C(=O)Nc1ccc(C(=O)NC(C)C)cc1	3.29372	0.632242	1.81774
C[C@@H]([C@@H](O)c1ccc2ncnn2c1)[N+](=O)[O-]	0.4279	0.612613	3.81836
C[C@H](Oc1ccc(Cl)c(Cl)c1)C(=O)NC[C@H]1CCC[C@@H]1O	3.0379	0.861574	3.0423
COC[C@H]1CCC[NH+](Cc2cc(C)n(Cc3ccco3)c2C)C1	2.18754	0.888182	4.33553
Cc1ccc([C@H](C)NC(=O)CN(C)C(=O)OC(C)(C)C)cc1F	3.17822	0.911885	2.56577
CC(=O)NCCC(=O)N1CCC[C@@H](C)C1	0.7711	0.763426	2.36783
COc1ccc(N2CCn3c2nn(CC(N)=O)c(=O)c3=O)cc1	-0.9494	0.763628	2.44146
ClC(Cl)(Cl)c1nonc1C(Cl)(Cl)Cl	3.723	0.666236	3.88403
CCc1sc(C(=O)N2CCN([C@@H](C(N)=O)c3ccccc3)CC2)cc1C	2.60332	0.876029	2.75136
C[NH+](C)Cc1cc(NC(=O)CCCC(=O)N2CCCCCC2)[nH]n1	0.5656	0.693651	3.30371
C[C@@H](Nc1ccc(COC(C)(C)C)cc1)c1ccc(C#N)cc1	5.04648	0.806258	2.51711
NC(=O)c1ccc(NC(=O)c2cccn(Cc3ccc(F)cc3)c2=O)cc1	2.3869	0.727176	1.90492
Cc1cc(C(=O)N2CC[C@H](C)C[C@H]2C)c2c(C)nn(C)c2n1	2.84574	0.807639	3.14665
Cc1c(C(=O)N2CCCC2)oc2c1-c1nn(CC(=O)N3C[C@@H](C)C[C@@H](C)C3)cc1CC2	3.29062	0.745065	3.57281
Cc1cc(C)cc(NC(=O)CC(C)C)c1	3.28804	0.791924	1.72
COc1cc(OC)cc([C@H]2CC[NH+](CCC(F)(F)F)C2)c1	2.0284	0.903689	4.27118
CCn1ccnc(N2CCCC[C@@H](N3CC[NH+](C)CC3)C2)c1=O	-0.5476	0.844902	3.95367
C[C@@H]1CCC[C@](O)(c2ccc(Cl)s2)CC1	4.1893	0.705975	3.33791
CCOC(=O)C[C@H](C)CNC(=O)C(=O)N1CCc2ccc(C)cc21	1.58962	0.662007	2.87965
COc1ccccc1C[NH+]1CCC[C@H](N2CCCC2=O)C1	0.8649	0.905961	4.05095
CCNc1ccc2c(OC)ccc(F)c2n1	2.8143	0.857525	2.07789
Oc1ccc(C2[NH+](Cc3ccccc3)CC[NH+]2Cc2ccccc2)c(O)c1	1.2802	0.559111	4.29954
Fc1ccc([C@@H]2C[C@@H](c3ccc(Br)cc3)Nc3ncnn32)cc1Br	5.0885	0.566024	3.58567
COc1ccc(O)c(CNC2CC[NH+](Cc3ccccc3Cl)CC2)c1	2.3913	0.740326	3.2347
Cc1ccc(NCc2cccc(C(=O)NCc3ccco3)c2)c(F)c1	4.26922	0.676882	1.95121
Cc1c(C(=O)N(C)[C@@H]2CCN(c3ccccc3Cl)C2=O)cnn1C	2.25942	0.858037	2.92772
Cc1nc(C(C)(C)C)[nH]c(=O)c1C(=O)Nc1cccc(Cl)c1C	3.58994	0.859556	2.42194
CCOC(=O)[C@H]1CCCN(C(=O)c2cn(CCc3ccccc3)nn2)C1	1.9361	0.743632	2.61046
C[C@@H]1[C@H](C(=O)[O-])CCN1S(=O)(=O)c1ccc(F)c(Cl)c1	0.6281	0.833124	3.53715
CC1CCC(OC(=O)C2=NC3=C(C(=O)C[C@@H](c4ccccc4)C3)[C@H]2C)CC1	4.5998	0.703205	3.50059
CN(Cc1ccno1)Cc1c(C(=O)N2CC[NH+](C3CCCCC3)CC2)nc2ccccn12	1.6277	0.640209	3.78998
Cc1cc(F)c([C@@H]([NH3+])[C@H]2Cc3ccccc3O2)cc1F	2.55992	0.897045	3.65285
COc1ccc(OCC(=O)N/N=C2\CCCc3ccccc32)cc1	2.9308	0.852724	2.02162
CC(C)[NH+]1CCC(N2CC[NH+](Cc3c(F)ccc(F)c3F)C[C@@H]2CCO)CC1	0.0111	0.604014	5.25932
CC[NH2+][C@@H](C)c1cc(F)c(C)cc1N1C[C@H](C)S[C@H](C)C1	3.10862	0.909867	4.52886
CC(C)c1nsc(NC[C@H](C2CC2)[NH+](C)C)n1	0.9965	0.807939	4.39923
Cc1ccc(-c2nc(C[NH+]3CCCC[C@H]3c3cccnc3)c(C)o2)s1	3.72504	0.754297	4.30064
COc1cccc(C2=C[C@H](C(=O)N3CCCCC3)N=N2)c1	2.883	0.850325	3.14929
O=C(Nc1ccc2[nH]c(=O)[nH]c2c1)c1cc(S(=O)(=O)NC2CC2)ccc1Br	2.3117	0.476109	2.32524
c1ccc2c(c1)CC[C@H]([C@H]1CCCc3cccnc31)N2	3.9284	0.815534	3.17391
Cc1ccc(NC(=S)NC(C)C)cc1C	2.99824	0.744471	1.79343
C[C@@H](Nc1ccc2c(c1)CCC2)C(=O)N1CCCC1	2.5981	0.901093	2.45836
CCOc1ccc(Nc2ccc(C#N)c([N+](=O)[O-])c2)cc1	3.60878	0.651563	2.04546
CC(C)OC(=O)CCNC(=O)c1cnn(-c2ccc(F)cc2)n1	1.4779	0.822812	2.29166
CCCCOc1ccccc1NC(=O)c1scnc1C1CC1	4.4517	0.734537	2.30066
O=C1N=C(N2CCCCC2)S/C1=C1/C(=O)Nc2ccccc21	2.4651	0.747021	2.49736
Cc1c([C@H](C)NC(=O)c2[nH]c3ccccc3c2Cl)cnn1C	3.35422	0.763446	2.7874
CSc1cccc2sc(N3CCN(C(=O)c4ccn(C(C)C)n4)CC3)nc12	3.758	0.605025	2.58831
Cc1ccc(C)c2nc3sc(C(=O)Nc4ccc5c(c4)OCO5)c(N)c3cc12	4.62954	0.497208	2.43099
COC(=O)CCN(Cc1cnc2ncccn12)C1CCOCC1	1.2734	0.755977	2.82695
O=C(c1c[nH]c2ccc(F)cc12)N(CC1CC1)CC(F)(F)F	3.7215	0.833617	2.47718
O=C(Cc1ccc(Cl)cc1)/N=C1/S[C@@H]2CS(=O)(=O)C[C@H]2N1c1cc(Cl)ccc1Cl	4.4909	0.607675	3.34824
Cc1cccc(C)c1NC(=O)C[NH+]1CCC(OCc2ccc(F)cc2)CC1	2.64514	0.817002	3.13591
C[C@H]1CCC[C@@H](C)N1C(=O)[C@@H]1COCCO1	1.1913	0.683512	3.54539
CC(C)[C@@H](C)CC(=O)NNC(=S)NC1CCCCC1	2.4966	0.547992	2.79476
Cc1cccc(NC(=O)CN2C(=O)/C(=C3\SC(=S)N(Cc4ccco4)C3=O)c3ccccc32)c1	4.34492	0.406267	2.51133
CC(=O)N[C@@H]1C(=O)C[C@@H]2[C@H]3CCC4=CC(=O)CC[C@@]4(C)[C@@H]3CC[C@]12C	3.202	0.78317	4.2476
CCCNC(=O)[C@H]1CS[C@H](c2ccccc2O)N1C(C)=O	1.8809	0.89649	3.08767
Cc1ccc(N2CC[C@H](C(=O)NC[C@@H](CC(C)C)N3CCOCC3)C2=O)cc1	2.21102	0.730992	3.17573
COc1ccc(NC(=O)CCc2ccc3c(c2)OCCO3)cc1OC	3.0463	0.86325	1.88268
Cc1ccc(C(F)(F)F)cc1/C=C/C(=O)[O-]	1.77692	0.730242	2.73608
Cc1ccccc1C(=O)Nc1ccc(N2CC[NH+](Cc3ccccc3)CC2)cc1	3.15242	0.697074	2.80202
c1cc(C[NH2+]Cc2ccco2)cc(OC2CCCC2)c1	2.8646	0.871296	3.04075
O=C(c1cccs1)N(Cc1ccc(F)cc1)Cc1cc(-c2ccccc2)cn2nnnc12	4.8345	0.360487	2.54966
COc1ccccc1CC(=O)N[C@@H]1CS(=O)(=O)C[C@H]1Cl	0.7583	0.846109	3.03299
c1cc(-c2nc3c4cn[nH]c4ncn3n2)ccc1COc1ccc2c(c1)CCC2	3.7353	0.497444	2.59416
CN(C(=O)c1ccc(Cl)cc1O)C1CCC(=O)CC1	2.6293	0.903566	2.32862
CNC(=O)CNS(=O)(=O)c1cccc(C(F)(F)F)c1	0.7297	0.874555	2.04864
Cc1ccc(S(=O)(=O)N2C[C@@H](CC(=O)[O-])c3ccccc32)c(C)c1	1.73594	0.852727	3.13117
Cc1cc(N)nc(SCC(=O)NC[C@@H](c2ccccc2)C(C)C)n1	3.01532	0.589585	2.75739
Cn1cc(C(N)=O)c(NC(=O)c2ccc3sccc3c2)n1	1.986	0.778782	2.42379
COc1cc2c(cc1O)[C@H](c1cnc(-c3cccc(C)c3)nc1)CC(=O)N2	3.64032	0.67772	2.96668
CC(=O)Nc1ccc(O[C@H](C)c2nc(C(C)(C)C)no2)cc1	3.4655	0.915271	2.67684
O=C(c1c(-c2ccccc2)nc2sc3c(n12)CCCC3)C(F)(F)F	4.6866	0.600855	2.69157
CC(C)CNC(=O)NC(=O)[C@@H](C)Nc1ccc(OC(C)C)cc1	2.756	0.717351	2.49824
C=C[C@](C)(O)CC[C@H]1C(C)=CC(=O)[C@H]2C(C)(C)CCC[C@@]21C	4.6814	0.731645	4.43221
CC[C@H](C)Sc1nncn1-c1ccccc1C	3.46632	0.758339	2.691
COCC(=O)N1CCCc2ccc(NC(=O)c3cccc(Br)c3)cc21	3.627	0.826629	2.07718
C[C@H](Oc1cccc(Cl)c1)C(=O)Nc1ccc2ccccc2c1	4.8992	0.70871	2.13735
Cc1cc(Br)ccc1SCC(=O)N1CCC(C(=O)c2ccc3c(c2)OCCO3)CC1	4.74232	0.428003	2.37673
Nc1ccc2c(c1)CN(C(=O)c1ccc(Cl)cn1)CC2	2.5157	0.818882	2.16752
C[C@H](CN(C)C(=O)c1ccc(F)c(F)c1F)C(=O)[O-]	0.5619	0.768316	3.22748
NC(=O)c1ccc(SCC(=O)Nc2ccc3c(c2)Cc2ccccc2-3)c([N+](=O)[O-])c1	3.9957	0.268645	2.28131
CN(C(=O)CSCC(F)(F)F)c1cccc([N+](=O)[O-])c1	2.8531	0.615061	2.55549
C=CCn1c(SCC(=O)Nc2cc(C)on2)nnc1[C@H]1COc2ccccc2O1	3.00382	0.460741	3.07878
CC(=O)N[C@@H](CC(=O)Nc1ccnn1Cc1ccc(C)o1)c1ccccc1	3.03882	0.665004	2.76185
CNC(=O)Cc1nc(C[NH+](C)C2CCC(c3ccccc3)CC2)cs1	2.1727	0.834035	3.72746
COCCOc1c(Cl)cccc1NC(=O)Cc1c[nH]c2ccccc12	4.0277	0.604177	2.0942
COCCN1[C@@H](C)CN(C(=O)C[NH+](C)C2CC2)C[C@H]1C	-0.7689	0.727699	4.59549
CSc1nncn1/N=C\c1cc(Cl)ccc1F	2.6747	0.633576	2.72091
CC(C)(C)OC(=O)N1CC[C@H]2CC(=O)[C@H]2C1	1.8324	0.635841	3.08387
C[C@@H](CCO)SCc1ccccc1OC(F)F	3.2921	0.803263	2.79452
C[C@@H]1C[C@@H]1C(=O)Nc1ccc(F)cc1C(=O)NC1CCC(O)CC1	2.4535	0.790937	2.87698
COc1ccccc1CNC(=O)COc1ncnc2oc(C)c(C)c12	2.54344	0.739992	2.34652
Fc1ccc(F)c(C[NH+]2CCC(n3cc(-c4cccnc4)nn3)CC2)c1F	2.1774	0.714719	3.6061
O=C(C[NH+]1CCC(C(=O)c2ccc(Cl)cc2)CC1)NC[C@H]1COCCO1	0.3492	0.713299	3.87693
CCC[NH+](C)C[C@H]1CCN(C(=O)Nc2cc(NC(C)=O)ccc2C)C1	1.73192	0.739326	3.75091
Cc1nc2ncnn2c(NCCOC2CCCCCC2)c1C	2.89244	0.673933	2.63653
C[C@H]1CN(Cc2cnn(-c3ccccc3)n2)C[C@H](C)S1	2.5931	0.866889	3.35409
COc1cc(OC)cc([C@@H](N[C@@H](C)c2ccc(F)cn2)c2[nH+]ccn2C)c1	2.8307	0.688975	4.07761
CC(C)CCc1noc(C[NH+](C)[C@H]2CCC[C@@H]2S(C)(=O)=O)n1	0.6386	0.808175	4.66661
CCc1nc2n(n1)CCC[C@H]2NC(=O)c1ccc(-n2cc(C)cn2)cc1	2.59952	0.782327	3.07982
C[C@@H](NC(=O)c1ccccc1CSc1nc2ccccc2[nH]1)C1CC1	4.3835	0.620434	2.62693
O=C([C@H]1CCCN1S(=O)(=O)N1CCCCC1)N1CCSCC1	0.7569	0.768782	2.93751
Cn1c(=O)c(=O)n(CC(=O)N2CCC3(CC2)OCCO3)c2cccnc21	-0.5393	0.694728	3.14986
COc1ccc(C(=O)N(CC2=CC=C[C@@H]3N=CC=C23)C2CC2)cc1	3.1754	0.824029	3.4529
CCc1ccc(-c2nc(N)ccc2[N+](=O)[O-])cc1	2.8014	0.659164	2.09779
c1csc([C@@H]2CN(Cc3cnc(C4CCC4)s3)CCO2)c1	4.0456	0.818865	3.23226
O=S(=O)(/N=C(\[O-])c1ccsc1)N1CCCC1	0.1956	0.588967	3.28398
Cc1nccn1CC(=O)N1CCCC[C@@H]1CCNC(=O)c1ccccc1	2.39272	0.866429	2.63519
C[C@H](Sc1nnc(-c2ccc(Cl)cc2)n1C[C@H]1CCCO1)C(=O)Nc1ccc2c(c1)OCO2	4.6255	0.465546	3.08271
COc1ccc(-n2nnc(-c3nc(-c4ccc5c(c4)OCO5)cs3)c2C)cc1OC	4.11212	0.460603	2.47703
CN(c1ccccc1)S(=O)(=O)c1ccc2c(c1)C(C)(C)C(=O)N2	2.7414	0.935939	2.2736
Cc1cc(S(=O)(=O)N2CCN(C(=O)[C@H]3C[C@H]3c3ccc(Cl)cc3)CC2)c(C)s1	3.65494	0.712092	3.06045
O=C(Nc1ccc(Oc2ccc(Cl)nn2)cc1)[C@@H](O)c1ccccc1	3.5944	0.711944	2.5271
CCCc1cc(=O)n2c(n1)SC[C@@H]2CC(=O)Nc1cccc(Cl)c1Cl	4.1782	0.737973	3.04636
Cc1ccc(NC(=O)CSc2nnc([C@@H]3CCCN3C(=O)c3cccc(C)c3)n2C)cc1	4.14004	0.550366	2.66779
Cc1noc(C)c1CCCNC(=O)N[C@H]1CC(=O)N(C2CC2)C1	1.28654	0.78205	2.93893
CC(C)(C)[C@@H]1CCC(=O)[C@@H](CN2CCOCC2)C1	2.3501	0.757102	3.19282
COc1cc(/C=C2\SC([N-]c3cccc(C(=O)[O-])c3)=NC2=O)cc(OC)c1O	2.4486	0.767285	3.6247
C=CCO[C@H](C)C(=O)Nc1ccc(F)cc1Br	3.1178	0.837719	2.62385
O=C(CN1CCN(Cc2ccc(F)c(F)c2)CC1)c1cccs1	3.0268	0.775792	2.03842
CC[NH+]1C[C@H](c2ccccc2)CC2(CCN(C(=O)c3ccon3)CC2)C1	1.9893	0.921902	4.59994
C[C@H]1C[C@H]([NH+]2CC[C@H](S(=O)(=O)NC3CC3)C2)CC(C)(C)C1	0.9402	0.823084	5.1111
CC[C@H](Sc1cc(C)c2cccc(C)c2n1)C(=O)Nc1nc2ccc(S(N)(=O)=O)cc2s1	4.61814	0.367413	3.04091
COC(=O)[C@]1(NC2CC2)CC[C@H](Sc2ncc(C)cn2)C1	2.09342	0.666414	3.80659
COc1ccccc1Nc1nn(CN(C)OC)c(=S)s1	2.87699	0.648605	2.74473
Cc1cc(C)c(C)c(S(=O)(=O)/N=C(\[O-])c2cc(C3CC3)n(C(C)(C)C)n2)c1C	3.24498	0.570809	3.31995
CC(C)(O)C#Cc1ccc(C[NH2+][C@H]2CCCN(c3nc4ccccc4s3)C2)s1	3.2126	0.637364	3.94491
COc1ccc(OC)c(S(=O)(=O)n2cc3c(=O)n(C)c(=O)n(C)c3n2)c1	-0.3121	0.631143	2.60575
C/[NH+]=C(/NCc1noc(C(C)(C)C)n1)N[C@@H](C)c1ccc(F)cc1F	1.1521	0.575694	3.76558
Cc1nnsc1C(=O)Nc1nnc(-c2ccc(Br)cc2)o1	2.91132	0.759629	2.4096
CCN(Cc1ccc(OC)c(OC)c1)C(=O)C[NH+]1CC[C@@H](C)[C@H](O)C1	0.3379	0.760425	4.18475
O=C([O-])[C@H]1CCCCN1C(=O)CSCc1ccccc1	1.0508	0.824786	2.8178
Cc1cccc([C@H](O)C[C@@H]2CCCCC[NH2+]2)c1	1.92452	0.828368	4.03121
O=C(C1CCCCC1)N1CCN(Cn2cc(Br)cn2)CC1	2.3276	0.836884	2.31167
Cc1ccccc1COc1ccc([C@@H]2C3=C(CCCC3=O)Nc3nnnn32)cc1	3.58252	0.718662	3.1325
CCO[C@@H]1C[C@@H]([NH+](C)C[C@@H]2CCCN(S(C)(=O)=O)C2)C12CCCCC2	1.3006	0.772203	5.07508
CCn1c(=O)c(=O)[nH]c2cc(C(=O)NN3C(=O)N[C@](C)(c4ccccc4)C3=O)ccc21	0.8217	0.43051	2.96204
COc1cc(OC)cc([C@@H](NC(=O)N(C)C2CCCCC2)c2nccn2C)c1	3.5008	0.806423	2.92841
O=C1[C@H]2[C@@H]3C=C[C@@H](C3)[C@H]2C(=O)N1CN(C(=O)C(F)(F)F)c1cccc(C(F)(F)F)c1	3.3653	0.410344	4.5948
CCNc1ncc(COc2cccc3ccccc23)s1	4.3071	0.726553	2.09907
Cc1noc(C)c1CCCNC(=O)c1c(C)nn(Cc2ccccc2)c1C	3.51568	0.634647	2.23357
C[C@H]1CC([NH2+][C@@H](C)c2c[nH]c3cc(F)ccc23)C[C@H](C)O1	2.8874	0.889643	4.33434
C/C(=C1/SC(=O)N(c2ccc(Cl)cc2)C1=O)c1ccc(Br)cc1	5.7335	0.583493	2.29681
Cc1ccc(NC(=O)C[C@H]2SC([N-]c3ccc(N(C)C)cc3)=NC2=O)c(C)c1	4.40144	0.779282	3.62788
CO[C@H]1CCCC[C@H]1NC(=O)NC[C@H](c1cccc(F)c1)[NH+](C)C	1.2681	0.74012	4.04324
Cc1nn(C)c(C)c1CN[C@H]1CCC[NH2+]C1	-0.14766	0.772391	4.09547
Cc1cc(=O)[nH]c(SCC(=O)N2C[C@]3(C)C[C@H]2CC(C)(C)C3)n1	2.59762	0.679144	4.33428
COC1CC[NH+](Cn2nc(-c3ccc(C)cc3)n(C)c2=S)CC1	1.57771	0.871043	3.62842
C[NH2+][C@]1(C(=O)[O-])CCC[C@@H](OCC2CCCCC2)C1	0.2078	0.794866	4.41158
Cc1nnc(SCC(=O)c2cc(C)n(CC(F)(F)F)c2C)s1	3.80216	0.589917	2.57096
CC(C)CN(CCC#N)C(=O)NC[C@@H]1CC[C@H](C(=O)[O-])O1	-0.13482	0.726075	3.8535
Cc1cc(CN2CCN3C(=O)NC[C@@H]3C2)cc(C)c1OC(F)F	2.11424	0.925736	3.10508
CCNC(=O)c1cccc(NC(=O)NCCCSC)c1	2.3109	0.677094	1.92109
Cn1c(-c2cccc3ccccc23)nn(CN2CCOCC2)c1=S	3.06099	0.678598	2.32481
CCCCCN1C(=O)/C(=C/c2ccc(O)c(OCC)c2)SC1=S	4.1823	0.435781	2.21912
N#CCCN(Cc1ccccc1)C(=S)NC(=O)c1cccc(Cl)c1	3.77058	0.802927	2.10876
CCCS(=O)(=O)c1ccccc1C(=O)Nc1nnc(CC)s1	2.5365	0.871865	2.22785
CNC(=O)[C@H](C)CN(C)Cc1cc(=O)n2cccc(C)c2[nH+]1	0.23592	0.880917	4.06978
COCCNC(=O)/C(C#N)=C/c1cccc(O)c1	1.06178	0.468379	2.21313
CNC(=O)CN1c2ccccc2C(=O)N(C)[C@H]1c1ccccc1O	1.729	0.908245	2.85696
CC(=O)N[C@H](C)C(=O)Nc1ccc(Sc2nncs2)c(Cl)c1	2.8058	0.854635	2.88452
CC[n+]1c(N)n(CCOc2ccc(Cl)cc2Cl)c2ccccc21	3.9167	0.68485	2.427
COC(=O)CCCc1nnc(NC(=O)N2CCC[C@@H]3CCC[C@@H]32)s1	2.8302	0.818184	3.16471
O=C(N[C@H]1CCCC[C@H]1OC1CCCC1)c1ccc([N+](=O)[O-])cc1	3.595	0.643166	2.91331
O=C(CCOc1ccccc1)NNC(=O)CC1(O)CCCC1	1.2981	0.699162	2.2362
C=CCN(CC(=O)[O-])C(=O)[C@@H](C[NH3+])C(C)C	-1.735	0.557082	4.42141
O=C(CCn1ccccc1=O)NCC1(c2ccccc2)CC1	2.0864	0.890856	2.16898
COc1cc(C)c([C@@H](C)NC(=O)CSC2CCCC2)cc1OC	3.86522	0.794186	2.67768
C=CCNC(=O)Nc1ccc(F)c(NC(=O)OC)c1	2.3115	0.73337	2.07232
Oc1ccccc1/C=[NH+]/CCC/[NH+]=C/c1ccccc1O	-0.8129	0.433054	3.97563
Cn1cccc1Cc1nnc(SCC(=O)Nc2ccc3c(c2)OCCO3)n1C	2.2464	0.641868	2.48375
C[C@@H](C#N)CNC(=O)c1cccc(Oc2cccc(C(F)(F)F)c2)c1	4.38718	0.834726	2.57225
Cc1oc(-c2ccccc2)nc1CCNC(=O)c1ccc([S@@](C)=O)cc1	3.35992	0.710419	2.67327
CCc1noc(C)c1C[NH+](C[C@@H]1CCCCO1)C(C)C	1.90782	0.870827	4.34026
Cc1ccccc1Oc1cc(Br)ccc1C[NH3+]	3.29172	0.910068	2.53487
CCc1cccc(CC)c1NC(=O)NC1CC1	3.0953	0.812279	1.89686
CC[NH+]1CCN(C2(CNC(=O)c3ccccc3Br)CCCCC2)CC1	2.1022	0.785011	3.42021
CCCCn1nc(C)c(C[NH2+]C[C@@H](C)O)c1Cl	1.08922	0.781437	4.04517
C/C=C/C=C/C(=O)N1C[C@@H](C(=O)OC)[C@@H](C)C1	1.3862	0.427605	3.57539
COc1cccc(OC)c1OC1CC[NH+](Cc2ccc([C@H]3C[C@@H]3C)o2)CC1	3.0465	0.802223	4.16945
COC(=O)c1cc(CSc2nnc(-c3cccnc3)n2-c2ccccc2F)oc1C	4.44872	0.319586	2.45288
CCOc1ccc2cc(C(=O)NCc3ccccc3)c(=[NH2+])oc2c1	1.4213	0.753079	2.42636
O[C@H]1CCN(c2ccnc(N3CCc4[nH]c5ccc(Cl)cc5c4C3)n2)C1	2.745	0.722794	3.06775
O=S(=O)(NC[C@H](O)c1ccc(C(F)(F)F)cc1)c1cc(F)ccc1F	2.9955	0.774917	2.62877
O=C(CSc1ccc2c(c1)OCCCO2)NC(=O)c1cccs1	2.9581	0.85182	2.29394
C[NH+](C)CCSc1ccc(NC(=O)C2CC2)nn1	0.0617	0.735517	3.44411
Cc1ccc(C)c(NC(=S)NCCc2cccs2)c1	3.89404	0.80797	1.97184
CNc1ncc(F)c(-c2cccc(Cl)c2)n1	2.9778	0.864087	2.146
Cc1ccc(-c2nnc(SCC(=O)Nc3ccc(CC#N)cc3)n2N)cc1	2.7642	0.50126	2.17295
CCN(CC)C(=O)c1ccccc1OC(C)=O	2.0939	0.595179	1.80838
Cc1ccc(-c2nc(-c3ccc(OCC(F)(F)F)nc3)no2)cc1	4.04812	0.693558	2.2335
COc1ccc([C@@H](CNc2nc3ccccc3o2)N2CCOCC2)cc1	3.3218	0.720401	2.68983
CNC(=O)[C@H]1CCCC[C@H]1[NH2+][C@H](C)c1cc(C)cc(C)c1	2.23264	0.879252	4.14076
CCN[C@H](c1cccnc1)C1([NH+]2CCCCC2)CCCC1	2.1138	0.872268	4.33744
Cn1ncc2c(NCc3ccco3)nc(CCc3ccccc3)nc21	3.3536	0.574896	2.32545
Cn1cc[nH+]c1C[C@H]1CCC[NH+](Cc2ncc(-c3ccccc3Cl)o2)C1	2.1852	0.74824	5.02683
Cc1cc(N2CC[C@H](C)[C@H](O)C2)nc(C)[nH+]1	0.71964	0.774574	4.42563
Cc1nnc(CCC[NH+]2CCC(CC[NH+]3CCCC[C@@H]3C)CC2)o1	0.45292	0.776052	5.51755
CCc1nn(C)cc1CNC(=O)C1(CC)CCC1	2.179	0.871846	2.70714
COc1ccc(N2/C(=N/C(=O)CCCC(=O)[O-])S[C@@H]3CS(=O)(=O)C[C@H]32)cc1Cl	0.8702	0.642598	3.81849
CC(=O)C1=C([O-])C(=O)N(CCC2=c3ccccc3=[NH+][C@H]2C)[C@H]1c1ccccc1F	-0.7443	0.761011	4.35251
COc1cc(C)c(C(=O)N[C@H]2C[C@H](C)N(c3ccccc3)C2)cc1OC	3.40942	0.875963	2.82582
Cc1ccc([C@H]2C[C@@H]2NC(=O)N2CCC(C(N)=O)CC2)cc1C	2.06624	0.899642	2.95101
Cc1nc2n(n1)CCC[C@@H]2N[C@@H]1CCc2c(Cl)cc(Cl)cc21	4.00532	0.868622	3.70611
CC(C)Oc1ccc(-c2nc(C(=O)O[C@@H](C)[C@@H]3CCOC3)cs2)cc1	4.1791	0.694317	3.19956
CN(C[C@@H]1CCCN(C(=O)NCCc2ccc(F)cc2)C1)C(=O)OC(C)(C)C	3.6567	0.808395	2.69021
COc1cc(Cl)c(C)cc1NC(=O)[C@H](C)N1CCN(S(=O)(=O)c2c(C)noc2C)CC1	2.59536	0.689402	2.81603
Cc1nc(-c2ccc(Cl)s2)sc1C(=O)N[C@H]1C[C@H]1C	3.97162	0.899141	3.16903
COc1cc(F)c([C@H]([NH3+])c2ccc(SC)cc2)cc1OC	2.8961	0.856933	3.11596
Cc1ccc(-n2ccnc2SCC(=O)N(CC(N)=O)C(C)C)cc1C	2.30354	0.769613	2.42494
Cc1cccc(/C=C2\SC(=S)N(c3c(C)cccc3C)C2=O)c1	5.01766	0.542565	2.21318
CC1=C(C(=O)OC(C)C)[C@H](C)N=C1C(=O)Nc1ncc(C)s1	2.50122	0.863018	3.48008
COC(=O)c1cccc(C(=O)N2C[C@@H](c3ccc(F)cc3)C[C@H]2C)c1	3.6305	0.780319	2.77572
O=C(NCCCn1ncccc1=O)[C@@H]1CC(=O)N(c2ccccc2)C1	0.8027	0.801438	2.56336
CCC(=O)N1CCCN(C(=O)N[C@@H]2CCc3ccccc32)CC1	2.3278	0.911649	2.54275
Cc1cccc([C@@H](C)[NH2+]CCS(=O)(=O)C(C)(C)C)c1C	2.14114	0.90849	3.77984
Cc1ccc(-c2cnc(CCC(=O)NCC(C)(C)c3ccncc3)o2)cc1	4.07162	0.66157	2.36528
Cc1cc(NN)c2cccc(OC(F)(F)F)c2[nH+]1	2.14652	0.6428	3.55698
C[C@H]1CCC[C@@H](C(=O)Nc2cccc(OCCc3ccccc3)c2)[NH2+]1	2.751	0.845604	3.43544
Cn1ncnc1CCNC(=O)[C@H]1C[C@@H]1c1cc(Cl)cc(Cl)c1	2.5843	0.908625	3.22107
CC[C@H](Sc1nnc2cc(C)c3cc(C)cc(C)c3n12)C(=O)Nc1nnc(COC)s1	4.31506	0.396856	3.29499
CCOc1ccc(S(=O)(=O)N2CCC(c3nnc(C4CC4)o3)CC2)cc1	2.914	0.76279	2.29517
Cc1cc2nc(C)c(CCC(=O)NC[C@@H](c3ccccc3)N3CCOCC3)c(C)n2n1	2.77686	0.631488	2.89179
COc1ccc(N2C(=O)CS[C@H]2c2ccc(Cl)cc2)cc1Cl	4.7806	0.759471	2.55457
C/C=C(\C)[C@@H]1C=C[C@@H]2C[C@H](C)C[C@H](C)[C@@H]2[C@@H]1C(=O)C1=C([O-])[C@H](C[C@](C)(O)C(=O)[O-])NC1=O	0.6261	0.465834	5.69254
CS(=O)(=O)c1ccc(NC(=O)N2CCC[C@H]2CC2CCCCC2)cc1	4.0568	0.84401	2.62472
COc1ccc(C(=O)OCc2nc3ccccc3s2)cn1	3.0569	0.684934	2.07227
COc1ccc(S(=O)(=O)Nc2ccccc2-n2nc(C)cc2C)cc1NC(C)=O	3.25694	0.634049	2.17561
Cn1c(=O)n(CC(=O)N[C@@H]2CCCc3ccc(F)cc32)c2ccccc21	2.6729	0.783929	2.67145
N#C/C(C(=O)NC1CCCC1)=C(/[O-])Cc1cnn(-c2ccccc2)c1	1.61158	0.514609	2.84387
NC(=O)[C@H](Nc1cccc(Oc2ccccc2)c1)c1ccc(F)cc1	4.2565	0.678245	2.31463
CCN(C[C@@H]1CCOC1)C(=O)Nc1cc2c(cc1Cl)OCCO2	3.0015	0.905455	2.8907
CCCCc1nnc(NC(=O)C2CCN(S(=O)(=O)c3ccc(C)cc3)CC2)s1	3.22852	0.727951	2.17814
CC[C@@H](NC(=O)c1ccc(Br)o1)C(=O)N1CCOCC1	1.4093	0.905091	2.70682
CC[C@]1(c2ccccc2)NC(=O)N(CCOc2ccc(Cl)cc2Cl)C1=O	4.2295	0.717776	2.61423
COc1ccc(OC)c(NC(=O)c2ccc3c(c2)C(=O)N(c2cc(C)on2)C3=O)c1	3.05312	0.639754	2.25812
Cc1ccc(OCC(=O)NC(=S)NC[C@H]2CCCO2)cc1	1.54352	0.815752	2.47181
CN(C(=O)CCOc1cccc(C(N)=O)c1)[C@H]1CCC[NH+](C)C1	-0.3101	0.781361	3.92098
COC(=O)c1ccc(NC(=O)c2c(C)sc3ncnc(N4CCC[C@H](C)C4)c23)cc1	4.27492	0.603971	2.84279
Cn1ncc2c1CC/C(=C\c1ccc(-n3cncn3)c(F)c1)C2=O	2.3524	0.679785	2.79811
O=C(Cc1ccc([N+](=O)[O-])cc1)NCC1(O)CCOCC1	0.795	0.627478	2.29793
C=CCOc1ccc(CNc2ccc(OC)cc2)cc1	3.8721	0.748976	1.69
C[C@H]1N=C(CCNC(=O)CCC2=c3ccccc3=[NH+]C2)CS1	-0.6286	0.765439	4.49517
COC(=O)c1cc(NC(=O)[C@@H]2CCO[C@H]2C)ccc1C	2.14512	0.862769	2.9586
COc1ccccc1[C@@H](C)NC(=O)c1cnc2c(C)cccn2c1=O	2.50252	0.792867	2.57532
CC[C@@H](C)NS(=O)(=O)c1cc(N2C(=O)[C@@H](C)CS2(=O)=O)ccc1OC	1.0845	0.788743	3.27673
CC(C)(C)NS(=O)(=O)c1ccc(OCC(=O)N2CCOCC2)cc1	1.001	0.862769	2.0689
COCCCNC(=O)[C@H]1CN(C(=O)c2cccs2)CC12CCCCC2	2.9233	0.782883	3.50102
Cc1nc(-n2cccc2)sc1C(=O)Nc1cccc(-c2cn3ccsc3n2)c1	4.87072	0.443747	2.61799
CC[S@](=O)[C@H]1CCCC[C@@H]1NC(=O)NC[C@H](O)c1ccco1	1.692	0.746849	3.93186
Cc1cc2ncn(C[C@H]3CC3(Cl)Cl)c2cc1C	3.84694	0.733205	3.09975
Cc1ccccc1OCC(=O)O[C@@H](C)c1nccs1	3.13472	0.777218	2.63318
C[C@H](C(=O)N1CCOCC1)[NH+]1CCN(Cc2ccc3c(c2)OCO3)CC1	-0.6369	0.805479	3.7169
CCN(C(=O)[C@@H]1Cc2ccccc2S1)[C@H]1CCC[C@@H]1C[NH3+]	1.9625	0.929331	4.13439
Cc1cc(Br)ccc1NC(=O)[C@@H](C)[NH+](C)Cc1cccs1	2.86092	0.829992	3.78804
COC(=O)[C@H]1CCC[C@H]1NC(=O)Nc1ccc(C)cc1C	2.76664	0.836365	2.7531
CC(C)NS(=O)(=O)c1ccc(C(=O)N[C@H](C)c2ccccc2Br)cc1	3.6268	0.723313	2.3861
CC(C)OCCN1CCN(C(=O)Nc2ccccc2C(F)(F)F)CC1	3.2799	0.862763	2.14484
CCn1cc(-c2nc(-c3cccc(Cl)c3)no2)c(=O)c2ccccc21	4.3918	0.525492	2.19866
COC[C@@H](C)NC(=O)C(=O)Nc1cc(-c2ccccc2)nn1C(C)C	2.2206	0.789117	2.80282
C#CCOc1ccccc1CN1CCN(C2=[NH+]C[C@@H](C)S2)CC1	0.3881	0.826761	3.74463
COCCNC(=O)[C@H]1CCCN1S(=O)(=O)c1ccc(Br)cc1	1.3648	0.751659	2.44491
Cc1ccc(C[C@H](O)c2c(F)cc(Br)cc2F)cc1	4.31182	0.853643	2.52559
COC(=O)[C@@]1(NC2CCCC2)CCCS[C@H]1C	2.3459	0.788524	3.72995
CCC[NH2+][C@H](Cc1ccccc1)[C@@H]1CN(CC)CCO1	1.2918	0.822907	3.89054
C=CCn1c(=O)c2c(nc3n2[C@H](C)C(C)=NN3C)n(C)c1=O	0.4694	0.77115	3.50436
C[C@H]1CCCC[C@H]1NC(=O)c1cc(S(=O)(=O)N2CCOCC2)ccc1Cl	2.6694	0.839236	2.81942
COCCn1ccc2ccc(NC(=O)NCCc3ccccn3)cc21	3.0469	0.687705	2.20167
Cc1nc(CNC(=O)C(=O)Nc2cc(Cl)ccc2Cl)no1	1.93972	0.843757	2.23517
CS[C@@H]1CC[C@H](NC(=O)CCC(=O)c2ccc(C)s2)C1	3.41972	0.802167	3.28657
Cc1nc(/C=N/Nc2ccc(Cl)nn2)c[nH]1	1.60752	0.632367	3.29274
O=C(CSc1nnnn1C1CC1)N[C@H](CO)C(=O)[O-]	-2.6729	0.545441	3.30407
O=C(COc1ccc(Br)cc1)N[C@H]1CCS(=O)(=O)C1	1.1312	0.896945	2.47144
CCc1nnc(NC(=O)c2ccccc2N)s1	1.935	0.817911	2.00043
O=C([O-])c1ccccc1-c1ccc(/C=C2\C(=O)N(c3cccc(Br)c3)C(=O)N=C2[O-])o1	2.3816	0.529639	3.2289
COc1ccc(-c2csc(NC(=O)c3ccc(S(C)(=O)=O)cc3)n2)cc1OC	3.4831	0.644036	1.96393
COc1ccc(Cn2ccc3nc(N4CCN(c5ccccc5)CC4)ncc3c2=O)cc1	3.175	0.480579	2.21405
Cc1nn(C)cc1/C=N/NC(=O)c1ccncc1	0.88742	0.652189	2.35278
N#Cc1ccc(OC2CCC(NC(=O)c3ccc[nH]3)CC2)nc1	2.40138	0.907164	2.56705
CC(C)c1ccc2oc(-c3ccc(C[NH3+])cc3)nc2c1	3.3601	0.775811	2.5713
COc1ccc([C@@H]2NC(=O)N[C@@](O)(C(F)(F)F)[C@H]2C(=O)c2ccc(F)cc2)cc1OC	2.9468	0.484389	3.41042
Cc1cc(NC(=O)c2cccc([N+](=O)[O-])c2C)n(-c2ccccc2F)n1	3.78874	0.552881	2.15013
CCC(=O)N1CCCC[C@@H]1C(=O)NCCc1ccc(F)cc1C	2.58392	0.904132	2.5075
Cc1ccc(S(=O)(=O)N2C(N)=C(C#N)[C@H](c3ccc(Cl)cc3)[C@H]2C(=O)c2ccccc2)cc1	4.3819	0.52556	3.18918
C[NH+](C)[C@@H]1CC[C@H](NC(=O)[C@@H]2CCCc3[nH]ncc32)C1	0.0114	0.749577	4.77499
CCOCCS(=O)(=O)[N-]c1cc(Br)ccc1O	2.5262	0.814892	3.52796
NC1=NC(=O)[C@H](CC(=O)N2CC[C@H](c3ccccc3)C2)S1	1.3493	0.924262	3.07723
Cc1noc(-c2cccnc2N2CC[C@H](NC(=O)COc3ccc(F)cc3)C2)n1	2.35302	0.683034	2.79792
Cc1ccc(OC(=O)c2cccc(C(=O)Oc3ccc(C)cn3)n2)nc1	2.92684	0.662866	2.49616
CN(CC1CCCC1)C(=O)C(=O)Nc1cccc(SC(F)F)c1	3.5884	0.640783	2.42981
COc1cccnc1N(C)C(=O)C[C@H](C)Cc1ccc(Cl)cc1	3.9753	0.775418	2.74527
O=C(c1cc(=O)[nH]c2ccccc12)N1CCC([C@H](O)c2ccccc2)CC1	3.1139	0.742131	2.58714
CCO[C@@H]1C[C@@H]([NH3+])[C@@H]1Nc1ncc(Cl)cc1F	1.0739	0.862903	4.35035
CC(=O)Nc1ccc(NC(=O)c2ccc3c(c2)Cc2ccccc2-3)cc1	4.4685	0.55204	1.8359
COCCOC[C@H]1CC[NH+](C2C[C@@H](C)O[C@H](C)C2)C1	0.5102	0.7295	5.03278
O=C1OC(c2ccccc2OC(F)F)=N/C1=C\c1cccc(F)c1	3.7716	0.613274	2.35077
COc1ccccc1CNC(=O)c1cc2sccc2n1Cc1cccc(F)c1	4.8288	0.486807	2.16476
CCOC(=O)C1(NCc2nnc(-c3cc(C)oc3C)o2)CCCC1	2.91194	0.805823	2.80536
N#Cc1cccc(NC(=O)N2CCC(NC(=O)CC3CCCC3)CC2)c1	3.25108	0.856115	2.181
CCOC(=O)C1=C(c2ccccc2)Nc2ncnn2[C@H]1c1ccc(SC)cc1	3.9893	0.504703	3.18995
Cc1cc(NC(=O)N[C@@H](Cc2ccccc2)c2ccccc2F)n(C)n1	3.97312	0.704492	2.60906
C[C@H](Sc1cccc[n+]1[O-])C(=O)NC[C@H]1COc2ccccc2O1	1.7568	0.510991	3.29393
O=C(NCCOc1ccc2c(c1)OCO2)c1cc(C2CC2)on1	2.0895	0.825156	2.3375
N#CCC[NH2+]C1(C(=O)[O-])CC1	-2.25402	0.492278	5.04667
CC[C@@H](Oc1ccccc1OC)C(=O)NCc1ccccn1	2.564	0.851627	2.36762
Cc1nc(C[C@@H](N)[C@]2([NH+](C)C)CCC[C@H](C)C2)cs1	1.41472	0.88599	4.71397
CCOc1ccccc1/C=C1\Oc2c(ccc([O-])c2C[NH+]2CCN(C)CC2)C1=O	1.1054	0.779956	3.81043
CC(C)Cn1cc[nH+]c1CN[C@@H](c1ccccc1)C(C)C	3.4451	0.812743	3.69652
Cc1c(C[NH+]2CCC[C@H]2c2ccc3c(c2)OCO3)cc(C#N)n1C	1.8539	0.943563	4.49567
O=C(CBr)c1cnc2ccc(Cl)cn12	2.5653	0.621065	2.68899
COc1ccc(F)cc1NC(=O)c1sccc1S(=O)(=O)N(C)C	2.3984	0.890767	2.11845
COc1ccc(Br)cc1/C=C1/C(=O)NN(c2ccc(C)c(C)c2)C1=O	3.53594	0.617709	2.31335
CC(C)(C)c1ccc(C(=O)N[C@H]2CCN3CCCc4cccc2c43)cc1	4.6115	0.8213	2.63412
CC[NH+]1CCC[C@@]2(CC1)C[NH+]=C(N)N2c1ccc(C)cc1	-0.96218	0.68894	5.57431
CN(C)c1ccc(/C=C(/C#N)C(=O)c2cccc(C#N)c2)cc1	3.41416	0.48281	2.28248
CCCC[C@@H](NC(N)=O)C(=O)Nc1cc(OC)ccc1F	1.9999	0.721908	2.36747
COC1=CC2=NC(SCc3cc(-c4ccccc4)on3)=NC2=CC1	4.2033	0.805409	3.35993
Cc1ccc([C@@](C)(O)CNC(=O)NC[C@@H](c2ccco2)[NH+]2CCCCC2)o1	1.49782	0.594985	4.62449
C[C@@H](NC(=O)CSc1ccc2c(c1)OCCCO2)c1ccc2ccccc2c1	4.9706	0.595652	2.60724
CCN1CCN(S(=O)(=O)c2cc(-c3csc(C)n3)ccc2C)CC1	2.75314	0.831451	2.17668
Cc1nccn1Cc1ccc(NC(=O)c2cccc(-n3cccc3)c2)cc1	4.28282	0.556334	2.12533
Cc1cccc([S@@](=O)Cc2ccc(N)c(F)c2)c1	3.02412	0.855525	2.78371
CC(C)C[C@@H](C[NH3+])c1nc(C2CCOCC2)no1	1.3352	0.869361	3.77227
CC1=NC(SCC(=O)Nc2ccccc2C(F)(F)F)=NC(=O)[C@H]1Cc1ccccc1	4.5931	0.71656	3.12968
Cc1ccc(F)cc1NC(=O)C(=O)NCCCn1cc[nH+]c1	0.89472	0.645354	3.11137
COc1cccc(C[NH2+]Cc2cccc(Br)c2OC)c1OC	2.7385	0.814442	2.97365
Nc1cc(=O)[nH]c(SCC(=O)Nc2nc(-c3ccc(Br)cc3)cs2)n1	2.9689	0.413007	2.47646
CCc1noc(CN(CC)C(=O)C(C)(C)NC(=O)c2cccs2)n1	2.2506	0.829139	2.71375
CC(C)C[C@](C)(O)CNC(=O)CC[C@H](C)O	1.0607	0.621706	3.18702
C=C[C@@H](C)NC(=O)c1c(C)cc(C)c([N+](=O)[O-])c1C	2.82436	0.51142	3.27798
O=C(Nc1ccc(S(=O)(=O)NC[C@@H]2CCCO2)cc1)[C@H]1CC(=O)N(c2ccc(F)c(Cl)c2)C1	2.928	0.608792	3.03791
CC1(C)CCC[C@H]1N1C(=O)c2cccc(N)c2C1=O	2.4435	0.621111	3.11014
CCCNC(=O)NC(=O)CN1C(=O)N[C@](Cc2ccccc2)(c2ccccc2)C1=O	1.9122	0.612079	2.68756
O=C(COc1cc(Cl)c(Cl)cc1Cl)N1CCN(C(=O)Nc2ccccc2)CC1	4.4019	0.683455	2.00389
CCc1nc2n(n1)C[C@H]([NH2+]CCNS(=O)(=O)c1ccccc1)CC2	-0.3028	0.693997	3.86482
CCCCN(C(=O)c1oc2ccccc2c1C)c1c(N)n(CCC)c(=O)[nH]c1=O	3.03032	0.627813	2.52263
CCCn1c(S[C@H](C(N)=O)c2ccccc2)nc2sc(CC)cc2c1=O	3.7491	0.48027	2.86035
COc1cccc(CCNC(=O)CN2CCN(c3ccccc3O)CC2)c1	1.8817	0.785154	1.92514
c1ccc2c(NCc3nnc(C4CCC4)o3)cccc2c1	4.1024	0.751407	2.13743
CC1=C(C(=O)C2=C([O-])C(=O)N(CC[NH+](C)C)[C@H]2c2cccc(Cl)c2)[C@H](C)N=N1	0.6796	0.771738	4.78383
CCOc1ccc([C@@H]2Nc3ccc(C(=O)N(C)C)cc3[C@H]3C=CC[C@H]32)cc1	4.6136	0.771803	3.28555
COc1ccc(Cc2sc(NC(=O)[C@H]3COc4ccccc4O3)nc2C)cc1	3.82942	0.687741	2.71935
Cc1cnc2nc(C[C@H](O)C(F)(F)F)[nH]c2c1	1.73202	0.853054	3.28149
CCN(CC(C)(C)O)C(=O)COCc1ccccc1Cl	2.476	0.840639	2.33662
O=C(Nc1cccc2ccccc12)NC1CC[NH+](CC(F)F)CC1	2.2737	0.790739	3.27723
O=C1C(=O)N(CC[NH+]2CCOCC2)[C@@H](c2cccc([N+](=O)[O-])c2)/C1=C(\O)c1cccs1	0.9931	0.229061	3.9795
CC[C@@H](C)N(CC)C(=O)c1ccccc1N	2.5294	0.791204	2.45016
Cc1cc(C)c(C(=O)Cn2nc(N)n(Nc3cccs3)c2=S)c(C)c1	3.74115	0.510936	3.00435
C[C@H]1CN(C(=O)CC[C@H](C)c2ccccc2)C(C)(C)CO1	3.5962	0.826169	3.25065
CN(C)c1nc2c(c(-c3ccc(S(C)(=O)=O)cc3)n1)CCCC2	2.4919	0.863609	2.34734
CC(C)c1ccc(CNC(N)=[NH2+])cc1	-0.0266	0.478727	2.51015
CN(C)N1C(N)=C(C#N)[C@@H](c2cccs2)C2=C1CCCC2=O	2.32488	0.907875	3.40044
O=C(N[C@H]1C=C[C@H](C(=O)[O-])C1)c1cc(F)c(Cl)cc1Cl	1.5569	0.685526	3.78325
CC(C)n1nnnc1COc1cccc(C(=O)NC2CCCCCC2)c1	3.2856	0.78874	2.2351
O=S(=O)(NCc1ccc(Cl)cc1Cl)c1ccccc1Br	4.2344	0.808685	1.92033
COC[C@H](NC(=O)c1cc(-c2ccccc2)c(C)[nH]c1=O)C(N)=O	0.58042	0.732605	2.7061
O[C@H]1CCCCC[C@H]1n1cc(-c2ccccc2Cl)cn1	4.0696	0.815571	2.96583
CC1=C[C@@H](C)[C@H]2C(=O)N([C@H](Cc3ccccc3)C(=O)[O-])C(=O)[C@H]2C1	0.9349	0.618192	3.88455
CCCCNS(=O)(=O)Cc1ccc([N+](=O)[O-])cc1	1.8143	0.46869	1.98574
COc1ccc(CC[C@H]2C[C@@H](C(C)(C)C)CCC2=O)cc1	4.6593	0.769501	2.91625
C[C@H]1CN(CC(=O)Nc2nc(-c3ccccc3Cl)cs2)CCO1	3.1227	0.907059	2.57681
Cc1cc(Cl)cc(Cl)c1CNC(=O)c1cccs1	4.29332	0.862663	2.07697
CC(C)(C)OC(=O)NC1CCN(CC(=O)c2nccs2)CC1	2.3149	0.861518	2.46613
COc1ccc(C)cc1[C@@H](C)NC[C@@H]1CN(C2CC2)CCO1	2.51742	0.874208	3.00293
CCOC(=O)c1ccn(-c2cccc(NC(=O)C3CCCC3)c2)n1	3.1777	0.843792	2.06763
O=C1N(C[NH+]2CCN(c3ccccc3)CC2)c2ccccc2C12O[C@@H]1CCCC[C@H]1O2	1.9066	0.829192	4.60691
CC(C)c1nc(C(=O)[O-])nn1-c1ccccc1F	0.8933	0.820762	2.77419
C1=C[C@H]2C[C@@H]1C[C@H]2CN1CC[NH+](C2CCCCCC2)CC1	2.1219	0.619975	5.46516
CC(C)C[C@H](C[NH+](C)C)Nc1ncncc1N	0.0299	0.672337	4.17398
O=C1C=C(c2cccs2)C[C@H](c2cccs2)[C@@H]1n1cnc([N+](=O)[O-])n1	3.6906	0.500273	3.93205
C[NH2+]C1CCC([NH+](C)CC(=O)N[C@H](C)c2ccco2)CC1	-0.5241	0.687405	5.12388
CC(C)c1nc2n(n1)CCC[C@H]2[NH2+]C[C@@H]1CCC[C@H](C)C1	2.6261	0.923802	4.6044
CCCOC(=O)c1ccc(NC(=O)c2ccc[n+]([O-])c2)cc1	2.1391	0.522679	2.12865
CCOc1cc(CO)cc(Br)c1OCc1ccccc1F	4.0582	0.818408	1.98632
O=C(Cn1nnn(-c2cccs2)c1=O)NC[C@@H]1CN(Cc2ccccc2)CCO1	0.5077	0.617566	2.99874
CC(C)[C@H](O)CCNC(=O)C(=O)Nc1ccn(-c2ncccc2Cl)n1	1.3824	0.677072	3.05236
Cc1cccc(C(=O)NCCS(=O)(=O)NCC2CCC2)c1C	1.75274	0.808223	2.13426
CCCC(=O)N1CCC(C(=O)NN=C(c2ccccc2)c2ccccc2)CC1	3.5939	0.602198	2.10155
O=C(N[C@H](NC(=S)Nc1ccccc1)C(Cl)(Cl)Cl)c1cccc(Br)c1	4.8618	0.317246	2.64099
CCN(Cc1ccccc1)C(=O)c1cc(NC(=O)Cc2ccccc2)n(C)n1	3.2636	0.676851	2.0845
CC(C)CC(=O)N1CCN(C(=O)c2cnc3c(c2)NC(=O)CO3)CC1	0.743	0.886387	2.53003
O=C(Cc1csc(NC(=O)Nc2ccc(Cl)cc2)n1)NCCc1ccc(Cl)cc1	4.9953	0.455246	2.02616
Cc1ccc2c(c1)C[C@@H](C[C@@H](C[NH3+])c1ccc(F)cc1)O2	2.85342	0.914895	3.4549
CC1=C(C(=O)OC(C)C)[C@@H](c2ccc(C)s2)NC(=O)N1C	2.97822	0.864734	3.0729
COc1cc(F)c([N+](=O)[O-])c(NC[C@@H](O)c2cnn(C)c2)c1	1.6215	0.626018	3.06751
COc1ccc(C(=O)N2CCC([C@@]3(C)NC(=O)N(C4Cc5ccccc5C4)C3=O)CC2)cc1	3.0253	0.723158	2.95848
CCc1cnc(NC(=O)c2cc(C)n(C(C)C)c2C)s1	3.95704	0.894813	2.38681
COc1ccccc1-c1nc(C[NH+](C)Cc2ccc(C#N)cc2)cs1	2.90528	0.737402	3.45844
COc1ccc(-c2noc(-c3cc(-c4ccc(Cl)cc4)n[nH]3)n2)cc1OC	4.4643	0.524165	2.22702
CC[C@H](NC(=O)CN1C(=O)c2ccccc2N2C(=O)CC[C@]12C)c1ccc(C)cc1	3.56132	0.806993	3.15862
Cc1ccc(CNC(=O)NCc2ccnc(OC(C)(C)C)c2)cn1	2.96172	0.876121	2.33669
CCN(CCO)C(=O)Nc1cccc(C(=O)Nc2cccc(C#N)c2)c1	2.65668	0.740211	2.05886
Cc1cccc(-c2nn(C[NH+]3CCCCC3)c(=S)n2-c2ccccc2)c1	3.40501	0.703276	3.29839
C[NH2+][C@@H](C1CCCC1)[C@@H]1CCc2cccnc21	1.8634	0.850661	4.07195
Cc1ccc(-c2cccc(F)c2C(=O)[O-])c(C)c1	2.47304	0.811896	2.31592
CN(C)C(=O)[C@@H](Sc1nnc2n(C)c3ccccc3n12)c1ccccc1	3.1426	0.514427	2.83364
Cc1ccc(C(=O)NNC(=O)c2ccc(SC[C@H]3CCCO3)c([N+](=O)[O-])c2)cc1	3.24912	0.41881	2.71198
CCCn1/c(=N/C(=O)[C@@H](CCSC)NC(N)=O)[nH]c2ccccc21	1.5967	0.712941	3.41016
Cn1/c(=N/C(=O)c2sccc2S(=O)(=O)N2CCOCC2)sc2ccccc21	2.0633	0.648725	2.60845
COc1ccccc1N1C[C@@H](C(=O)NN2C(=O)NC3(CCCCC3)C2=O)CC1=O	1.334	0.749909	3.3807
COc1cc(OC)cc(C(=O)Nc2ccccc2C(=O)NC(C)(C)C)c1	3.4844	0.840792	1.90576
C[C@H](Nc1nc(-c2ccncc2)nc2ccccc12)c1ccccn1	4.2599	0.581955	2.61095
CCOc1ccc(C[NH+]2CCC[C@H]([C@H](O)c3nccn3C)C2)cc1OC	1.3559	0.79118	4.3178
O=C([O-])c1ccc([S@@](=O)Cc2ccc(O)cc2)cc1	1.0635	0.917053	3.08394
CCc1nn(C)cc1CNC(=O)NCC(C)(C)Cc1ccccc1	3.0506	0.811117	2.49953
COC(=C(C#N)C#N)c1cccs1	2.15276	0.531833	3.05447
O=C(NCc1ccnc(OCC(F)F)c1)NCc1cscn1	2.1814	0.819257	2.661
C[C@@H](C(=O)N1CCCC1)N1CCN(C(=O)NCc2ccco2)CC1	1.1177	0.907392	2.60225
CC(C)c1ccc(CN(C)C(=O)NCCCn2cccn2)cc1	3.2382	0.785048	2.15936
CNC(=O)[C@@H]1CCCN(C(=O)Nc2nn(-c3ccccc3Cl)cc2C)C1	2.82402	0.859433	2.91097
COc1ccccc1N1CC[NH+]([C@@H](C)C(=O)Nc2ccc(F)cc2)CC1	1.5664	0.860671	3.38982
CN1C[NH+](C)CC2=C1NCNS2(=O)=O	-2.9468	0.425179	5.77879
CNC(=O)c1ccc(O[C@@H]2CCC[C@H]([NH3+])C2)nn1	-0.2319	0.8018	3.92897
COc1ccc(C(=O)O[C@@H](C)[C@@H]2CCCO2)cc1OC(F)F	3.0209	0.747015	3.10694
Cc1ccc(/C=C2/SC(=S)N(CCC(=O)N3CCCc4ccccc43)C2=O)cc1	4.56572	0.511221	2.29057
CCc1cccc(S(=O)(=O)Nc2cccc(-c3nnnn3C)c2)c1	2.2403	0.769027	2.14285
Cc1ccc2c(c1)CCN2C(=O)c1ccc(C)nc1C	3.20976	0.781733	2.08466
CCCNC(=O)CN1CCN(C(=O)Cc2c(C)nn(-c3ccccc3)c2C)CC1	1.70204	0.778233	2.13463
Cc1ccc(C(=O)NC2CC[NH+](Cc3nc(-c4ccccc4)cs3)CC2)s1	3.15732	0.683883	3.30521
CCOc1ccc(F)c(C(=O)OC[C@H]2CCCCO2)c1F	3.0894	0.774231	2.67349
C[NH+]1CCC(NC(=O)c2ncoc2-c2ccccc2)CC1	0.7485	0.889885	3.37866
O=C(NC[C@@H](O)CN1CCCC1=O)Nc1cccc(F)c1	0.9305	0.766823	2.57948
CC[NH+]1CCC[C@H](NC(=O)c2ccc(OC)c(O)c2)C1	0.1978	0.756008	3.97875
O=C(CSCC(F)(F)F)N1CCN(c2ccc(Cl)cn2)CC1	2.6791	0.830205	2.38997
COc1ccc(Cl)cc1S(=O)(=O)N[C@H](C)C(=O)NCc1ccc2c(c1)OCO2	2.0605	0.705235	2.60844
Cn1cc(C(=O)Nc2ccc(-n3ccnn3)cc2)c(C(C)(C)C)n1	2.5506	0.801393	2.51354
Cc1cccc(NC(=O)C[C@@H]2CCCCO2)c1C(=O)[O-]	1.25622	0.908038	2.94718
Clc1ccc([C@H](NCCc2nnc3ccccn23)C2CC2)cc1Cl	4.3195	0.681563	2.87644
Clc1ccc(OCCCCSc2ncccn2)cc1Cl	4.7347	0.399167	2.0905
Cn1nnc2cc(C(=O)N[C@@H](C#N)c3ccc(Cl)c(Cl)c3)ccc21	3.26978	0.764168	2.89167
Cc1cc(C)cc(-c2nnc(Sc3nc(C(C)C)ns3)o2)c1	4.47954	0.67116	2.82072
C/C(=C/c1ccc(F)cc1)C(=O)NCc1cccc(OCC(F)F)n1	3.5843	0.75755	2.53114
CC(C)Nc1cccc(CNC(=O)N[C@@H]2CC[NH+](CC3CC3)C2)c1	1.3733	0.616527	4.0683
O=C(COc1ccc(F)cc1F)NC[C@H](O)c1ccccc1Cl	2.8468	0.843015	2.40253
Cc1ccc(-n2nc3c(c2NC(=O)C(C)C)C[S@@](=O)C3)cc1	2.53752	0.944292	3.08668
COc1nc(Oc2ccc3ccccc3c2)ccc1N	3.6179	0.766131	1.99922
O=C(c1ccccc1)c1ccc2nc(Nc3ccccc3)c3nncn3c2c1	4.2521	0.462596	2.22478
O=C(C[C@@H](O)c1cccc(F)c1)Nc1cc(F)ccc1O	2.7326	0.755315	2.45806
CC(C)c1nc(CSCc2ccnn2C)no1	2.3599	0.817971	2.88635
O=C(C1CCC1)N1CCC[C@H]1c1nc2cc(-c3ccccc3)ccc2o1	4.9584	0.644821	2.60498
O=C(CC[C@@H]1NC(=O)NC1=O)NC1CCN(c2ccccc2F)CC1	0.8989	0.700248	2.7536
Cc1ccc(-n2nc3c(c2NC(=O)c2ccc(Br)o2)CSC3)cc1C	4.84374	0.632386	2.64373
C=CCn1c(SCc2nnc([S-])n2-c2ccccc2)nnc1-c1ccccc1	3.9099	0.255169	2.75918
c1nnn(C23C[C@H]4C[C@H](CC(c5nc6c7cn[nH]c7ncn6n5)(C4)C2)C3)n1	1.2342	0.57687	5.83664
CCCn1ncnc1COc1ccc(C)nc1C[C@H](C)[NH3+]	1.14342	0.839565	3.54702
CCSc1ccc(C(=O)N2CC[C@H](C)[C@H](O)C2)cn1	2.0365	0.86498	3.11828
C[C@H]1[C@H](C(=O)[O-])CCN1S(=O)(=O)[C@@H](C)C#N	-1.31142	0.648557	4.52448
COc1ccccc1NC(=O)CSc1nnc(C)c(=O)n1N	0.39992	0.618347	2.07355
Cc1ccc(S(=O)(=O)OCCc2coc3ccccc23)cc1	3.68922	0.655145	2.1599
COc1ccccc1[C@@H](C)NC(=O)[C@@H](C)Oc1cccc(F)c1	3.479	0.867652	2.55198
CC[C@@H](Oc1ccccc1/C=C1\S/C(=N\c2cccc(O)c2)N(CC)C1=O)C(=O)[O-]	2.9234	0.678581	3.34097
C[C@@H]([NH2+]C[C@H]1CC[C@H](C(N)=O)O1)c1ccc2c(c1)OCCCO2	0.5052	0.843456	4.2775
Cc1ccccc1Nc1nc(N)nc(COc2ccc(F)c(Cl)c2)n1	3.87732	0.695419	2.18224
CC(=O)Nc1ccc(OC(=O)/C=C/c2ccc(C(N)=O)cc2)cc1	2.3627	0.50131	1.90156
O=C([O-])c1ccc(-c2ccncc2)cn1	0.5071	0.72041	2.49003
O[C@H](c1c(F)c(F)c(F)c(F)c1F)C(Cl)(Cl)Cl	3.7857	0.350918	3.52568
COc1ccc(/C=N/NC(=O)CNc2ccc3ccccc3c2)cc1OC	3.4192	0.4882	1.99
Cc1ccc(NC(=O)/C(C#N)=C/c2cc(C)n(-c3ccc(O)cc3)c2C)cc1Cl	5.30724	0.44008	2.32598
Cc1cccn2c(=O)c(C(=O)N[C@H]3CCN(C(=O)C(C)C)C3)cnc12	0.98962	0.914335	2.82742
O=C(NCCCS(=O)(=O)c1ccccc1)c1n[nH]c2ccccc12	2.1567	0.673255	2.05256
C1=C(CC[NH2+]Cc2ccco2)CCCC1	2.2335	0.582279	3.62999
CCN(CC(=O)NCc1ccc(F)cc1)C(=O)c1cnc(-c2cccnc2)s1	3.1227	0.654859	2.31909
FC(F)(F)c1cccc2c1CCCC2	3.5842	0.585197	2.04394
CN(C)C(=O)CCCNC(=O)c1ccnc(OC(C)(C)C)c1	1.8571	0.819619	2.31591
Cc1ccc(NC(=O)[C@H](C)[NH+](C)Cc2nnc(C3CC3)n2C)c(C)c1	1.35124	0.841992	3.8589
CN(C)c1cccc(C(=O)OCC(=O)C(C)(C)C)c1	2.5246	0.781905	2.02802
Cc1nsnc1Cn1nnc(C(=O)NC(C)C)c1C	0.93294	0.913556	2.79489
CC(=O)Cc1nsc(N[C@@H](C)c2ccccc2)n1	2.8427	0.892452	2.7893
COc1ccc(CNC(=O)[C@H]2Oc3ccccc3O[C@@H]2C)cn1	1.9349	0.939076	2.97054
[NH3+]CC1CCC(c2nc3ccc(Cl)cc3s2)CC1	3.4654	0.880223	2.81481
CCN(C(=O)NC1CC[NH+](C[C@@H](O)COC)CC1)C1CCCC1	0.0151	0.634569	4.14652
CCSc1nc2ccccc2c(=O)n1CCc1ccccc1	3.7512	0.51611	1.82347
Cc1cc(C(=O)COC(=O)c2cc(Cl)c3c(c2)OCCCO3)c(C)n1C1CC1	4.29424	0.527218	2.49464
COc1ccc([C@@H](CNC(=O)c2ccc([N+](=O)[O-])o2)[NH+](C)C)cc1	0.812	0.585922	3.51829
CC[C@H](NC(=O)c1ccc(C#N)cn1)C(=O)N1CCOCC1	0.32048	0.883771	2.74051
CCOC(=O)NC(=O)c1c(NC(=O)Cc2ccc(F)cc2)sc2c1CC[C@H](C)C2	4.0795	0.737928	2.75349
CC(C)n1cnnc1SCC(=O)Nc1ccc2c(c1)nc(C1CC1)n2C	3.3539	0.660783	2.52776
CCc1ccc([C@H](O)C2(C[NH3+])CCCC2)cc1	2.0847	0.826539	3.41627
COc1ccc(CNC(=O)N2CCc3c([nH]c4ccccc34)[C@H]2C)cc1OC	4.014	0.69402	2.69027
COc1ccc([C@@H]2C(C#N)=C(N)Oc3cc(C)n(CCN4CCOCC4)c(=O)c32)cc1OC	1.7243	0.710728	3.0987
O=c1[nH]nc([O-])n1/N=C/c1ccco1	-0.8798	0.655673	3.44396
C[C@H](Oc1cccc(Cl)c1)C(=O)N1CCC(Cc2ccccc2)CC1	4.5886	0.748339	2.35393
COc1cc([C@@H]2C(C(=O)Nc3ccc(F)cc3)=C(C)Nc3nc(C)nn32)cc(OC)c1OC	3.67902	0.571398	3.12409
CC[C@@H](C)[C@@H](O)C[NH2+][C@@H](c1cccs1)C1CC1	2.1696	0.771081	4.50892
CSc1cc(-c2cccs2)oc(=O)c1C#N	2.96188	0.760405	2.78959
CC(C)[C@@H](NC(=O)c1ccc(NS(C)(=O)=O)cc1)C(=O)[O-]	-0.4376	0.766762	2.75861
[NH3+][C@H](CO)c1ccc(N2CCOCC2)c(Cl)c1Cl	1.1053	0.888447	3.51186
CCCn1cc(NC(=O)c2cc3nc(-c4ccccc4)cc(-c4ccccc4)n3n2)cn1	4.9221	0.403208	2.37589
Cc1ccc(S(=O)(=O)N2CCC(C(=O)N3CCCc4ccccc43)CC2)cc1C	3.68354	0.751553	2.13836
C=CCN(CC=C)C(=O)C1CCN(C(=O)C(C)(C)C)CC1	2.4717	0.729883	2.51827
Cc1nc(CSc2nncc3ccccc23)nc2ccccc12	4.17372	0.509845	2.33582
C[C@H]1CCCC[NH+]1C[C@@H]1CCC(C)(C)[C@@H]1[NH3+]	0.4904	0.700846	5.921
COc1cc(C(=O)Nc2ccccc2Oc2ccccc2)on1	3.7278	0.75488	1.98225
COc1ccc(S(=O)(=O)N2CCOCC2)cc1NC(=O)/C=C/c1ccc(F)c(Cl)c1	3.1605	0.668109	2.24147
Cc1ccc(F)c(C[NH+]2CCC(C(=O)NC(C)C)CC2)c1	1.45362	0.87421	3.42538
CCn1nc(C)c(CNC(=O)[C@H]2[NH+]=c3ccccc3=C2NC(=O)c2cccc(C)c2)c1C	-0.23474	0.521513	3.66302
COc1ccc(C(=O)N2CCC[C@H](C(=O)Nc3cc(Cl)ccc3F)C2)c2ccccc12	5.1318	0.58736	2.51044
CCc1ccc(/C=C(\C#N)C(N)=O)s1	1.70278	0.608642	2.67328
COc1cccc(N2C(=O)Nc3ccccc3[C@]2(O)C(=O)NCc2ccccc2)c1	3.2088	0.600937	2.75622
COC(=O)c1sccc1NC(=O)[C@@H]1CC[NH2+][C@@H]1C	0.445	0.798803	4.11686
C/[NH+]=C(/NCc1ccc([N+]2=CCCC2)cc1)N[C@H]1CC[C@@H](SC)C1	1.2249	0.431767	4.70227
N#Cc1csc(C(=O)N2CC[C@H]3CCCC[C@@H]32)c1	3.02448	0.770234	3.27142
Cc1cccc(NC(=O)[C@H](C)[S@@](=O)Cc2ccc(F)c(F)c2)c1C	3.85754	0.860814	3.0016
CNS(=O)(=O)c1cccc([C@H](C)NC(=O)c2ccc(Cn3cccn3)cc2)c1	2.3305	0.639604	2.56923
CC[NH2+][C@@]1(C(=O)OC)CCC[C@@H](Oc2ccccc2)C1	1.5031	0.838555	3.91243
COCCCn1c(C)c(C)c(C#N)c1NC(=O)C[NH+]1CC(C)(C)C1(C)C	1.65492	0.731742	4.07856
C[C@H]1CCC[C@@H](C)N1C(=O)[C@H]1C[C@H]1c1ccccc1Cl	4.233	0.7662	3.33184
COCc1ccc(C[NH+](C)Cc2ccccc2O)o1	1.3465	0.834825	3.74886
Cc1c(F)cc(N)cc1S(=O)(=O)NCC(N)=O	-0.52008	0.657529	2.38958
CCNS(=O)(=O)[C@@H]1CC[NH+](C[C@@H]2CCCc3ccccc32)C1	0.703	0.852772	4.52544
CC1(C)[C@@H]2CC[C@@]1(CS(=O)(=O)NCCCO)C(=O)C2	0.6836	0.716963	4.21676
COc1ccc(-n2ccc(CNC(=O)c3cc(Cl)ccc3[N+](=O)[O-])n2)cc1	3.3725	0.506919	2.1656
CC[C@@H](NC(=O)NC1CCC(C(=O)OC(C)(C)C)CC1)[C@H]1CCCO1	3.1437	0.733637	3.29848
CN(CC[NH+](C)C)C(=O)C[C@H]1COCCN1C(=O)c1ccc2[nH]nnc2c1	-1.2081	0.696813	4.05504
CC[C@H](c1ccc(F)cc1)N(C)C(=O)Cn1nnc(-c2ccccc2)n1	3.0889	0.674653	2.70875
O=C(Cn1cccc1-c1nc(-c2ccc(OC(F)(F)F)cc2)no1)Nc1nccs1	4.1989	0.46859	2.5738
CCc1nsc(Nc2ccc(CC(=O)N3CC[NH+](CC)CC3)cc2)n1	1.1336	0.821213	3.45206
CS[C@@H]1CC[C@H](NC(=O)/C=C(/C)c2ccccc2)C1	3.4902	0.833317	3.17994
Cc1ccc([N+](=O)[O-])cc1NCC(=O)N[C@](C)(C#N)C1CC1	2.1236	0.620153	2.86512
CC1(C)[C@H]2OCC[C@@H]2[C@H]1NC(=O)CCNC(=O)C12CC3CC(CC(C3)C1)C2	2.6388	0.774715	4.92508
c1ccc(COC2CC[NH+](Cc3cccnc3)CC2)cc1	1.8457	0.912255	3.21663
O=C(C1CCCC1)N1CCC[C@@H]([NH+]2CCC(CO)CC2)C1	0.4548	0.81075	4.08164
COC(=O)CNC(=O)c1sc2ncn(CC(=O)N3CCCCC3)c(=O)c2c1C	0.68172	0.744376	2.39016
CC(C)CCNC(=O)[C@@H](C)Oc1ccc(N)cc1C(=O)[O-]	0.5619	0.728576	2.99668
CCN(CC)C(=O)[C@@H]1C[C@@H]([NH3+])CN1C(=O)Cc1cccc(O)c1	0.0145	0.823949	3.64996
COc1ccc(F)cc1NC(=O)N1CCO[C@H](c2ccc(C)o2)C1	3.34112	0.917712	2.80104
COc1ccc(-c2nnc(SCC(=O)c3ccc(Br)cc3)o2)cc1OC	4.4913	0.382511	2.07458
CC(C)=CC(=O)NCCC1CCN(c2cc[nH+]cc2)CC1	2.1896	0.846845	3.39208
C[C@]1(O)[C@](C)(O)[C@@H](CO)O[C@](C)(Oc2c[nH]c3ccc(Br)c(Cl)c23)[C@]1(C)O	2.3229	0.476801	4.63657
O=C(CCCc1nc(-c2cccnc2)no1)N1CCC[C@@H](Cc2ccccc2)C1	3.9356	0.590412	2.69111
Cn1nc(NC(=O)c2cccc(F)c2)c2c1NC(=O)C[C@@H]2c1ccccc1	3.2856	0.736056	2.95953
O=C(CSc1ccncc1)NCCN1Cc2ccccc2O[C@@H](c2ccccc2)C1	3.9258	0.56867	2.79088
N#Cc1ccc(OCCn2cc(Cl)cn2)cc1	2.48718	0.8333	2.09375
C[C@@H]1CCN(C(=O)Nc2ccc(O[C@@H]3CCOC3)cc2)[C@H](C)C1	3.5066	0.906647	3.19336
CC[C@H](C)[C@H](C)[NH2+]Cc1ncccc1F	1.7187	0.795367	4.1665
C#CC(C)(C)NC(=O)c1ccc(OC)c(O)c1	1.5424	0.785757	2.30282
COc1cc([N+](=O)[O-])ccc1OCc1nc(-c2cccs2)no1	3.2939	0.494985	2.1932
CC1CCN(C(=O)C[NH+]2CCC[C@@H](c3nc4ccccc4o3)C2)CC1	1.8486	0.932223	4.05269
C[C@H]1CCC[C@H](NC(=O)Cc2c[nH]c3ccccc23)[C@@H]1C	3.6513	0.864008	2.98075
Cn1nc(CNC(=O)Nc2ccccc2C(F)(F)F)cc1-c1ccncc1	3.8226	0.705659	2.37028
CC[NH2+]C[C@H](Cc1cscn1)c1cccc(F)c1	2.1918	0.854748	3.83964
CCCCS(=O)(=O)N1CCN(c2ccc(-n3ccnc3C)nn2)CC1	1.22262	0.77552	2.5217
O=C(c1cc2ccccc2o1)N(C[C@H]1CCCO1)c1nc2c(F)cccc2s1	5.0074	0.466465	2.88521
C[C@H](CC#N)Sc1ccccc1NC(=O)c1ccc(Cl)nc1Cl	5.03498	0.570583	2.92737
O=C(CCCc1nc2ccccc2s1)N[C@H]1CCOC1=O	2.0507	0.862424	2.72864
COC(=O)c1cc(S(=O)(=O)N[C@H](C)c2ccccc2C)cn1C	2.15962	0.851806	2.65782
Cc1cnn(CC(=O)[C@@H](C#N)c2nc([O-])c3ccc(Cl)cc3n2)c1	1.7382	0.720867	3.72599
COc1ccc(C)cc1NC(=O)[C@H]1CCCN1c1cc(C)ccc1[N+](=O)[O-]	3.82774	0.619639	2.59756
CC[NH+]1CCC2(CC1)OC[C@H](C(=O)[O-])N2C(=O)c1ccc(F)cc1	-1.1885	0.794283	4.775
Cc1ccc2c(c1)N(C(=O)C[C@H](O)c1ccc(Cl)cc1)CC2	3.66122	0.913588	2.55535
O=c1[nH]cnc2c1[nH]c(=S)n2[C@@H]1O[C@H](CO)[C@@H](O)[C@H]1O	-1.60631	0.446358	4.12845
Cc1cn2c([nH+]1)CC[C@H](NC(=O)C[C@@H]1CCCc3ccccc31)C2	2.55182	0.924779	4.05102
CC(=O)c1cc(CN2CCC3=NN=C(c4ccccc4F)[C@@H]3C2)cs1	3.7706	0.760667	3.43439
C[C@H](Nc1ccc(S(=O)(=O)N2CCCCC2)cn1)[C@@H](C)CO	1.685	0.837307	3.0992
COCCn1nc(C)c(NC(=O)N2CCC[C@H]2c2cccc(C)c2)c1C	3.82376	0.858336	2.75426
CCCCS(=O)(=O)[N-]c1ccc(NC(=O)[C@H]2CCC[NH+](C)C2)cc1	1.6849	0.788779	4.7859
Fc1ccc(Oc2ccnc(Sc3nnc(-c4cccs4)o3)n2)cc1	4.6707	0.450386	2.51119
N#Cc1ccc(NC(=O)[C@@H]2CSCN2C(=O)c2cn(Cc3ccccc3)c3ccccc23)cc1	4.71508	0.441435	2.81683
CC[C@@H](C)n1nccc1NC(=O)C(=O)N1CCc2cc(F)ccc2C1	2.5166	0.868996	3.01174
Cc1ccc(-c2cnc(CCC(=O)N(C)C3CCOCC3)o2)cc1	3.22002	0.832454	2.34352
C[C@H](CNC(=O)c1ccc(-c2ccccc2)[nH]c1=O)Oc1ccc(F)cc1	3.3783	0.688977	2.52075
CCOC(=O)c1c(NC(=O)[C@H]2CCCN2S(C)(=O)=O)sc2ccccc12	2.4405	0.783635	2.73895
Cc1ccc(C(=O)Cc2cccc(O)c2)cc1	3.12602	0.805524	1.61775
Cc1ccccc1-c1nn(CN2CCCc3ccc(S(C)(=O)=O)cc32)c(=S)o1	3.99481	0.579166	2.61265
CCOc1cccc([C@H](C)NC[C@@](C)(O)c2ccc(F)cc2F)c1	3.9218	0.778746	2.96232
CC[C@@H]1CCCCCN1C(=O)c1cnc2sc(C)cn2c1=O	2.85922	0.848706	2.99976
N#Cc1ccc(OCC(=O)NCc2cccc(CO)c2)cc1	1.74578	0.856856	1.84337
O=C(Nc1ccccc1)NC1CCN(C(=O)[C@H]2CCCC[C@H]2C(F)(F)F)CC1	4.1678	0.773038	3.01874
CC1(C)CCC(O)(C[NH2+][C@@H]2CCOC3(CCC3)C2)CC1	1.9828	0.835699	4.82837
[NH3+][C@H]1CCC[C@H]1CCN1C(=O)c2cccc3cccc1c23	2.6007	0.920796	3.55672
C#CCN(Cc1cc(Br)cc(OC)c1O)[C@@H]1CCS(=O)(=O)C1	1.7856	0.785143	3.29237
Cc1ccc(-c2nc3nc(CN4CC[NH+](C)CC4)cc([O-])n3n2)cc1	-0.49638	0.724674	3.75401
C[C@@](O)(CNC(=O)C1CCCC1)c1cccs1	2.262	0.866316	2.86015
O[C@H](CSc1nnc(-c2c[nH]c3ccccc23)n1C1CC1)CN1CCOCC1	2.5465	0.593544	3.03751
C[C@@H]1CCC/C(=N/[NH+]=C(/[S-])NCc2ccccc2)C1	1.3258	0.382116	3.83998
O=C(c1cc2ccc(Cl)cc2[nH]1)N1CCC[C@@H]1Cn1nnc(-c2cccs2)n1	3.8411	0.534531	3.12182
COc1ccc(S(=O)(=O)Oc2ccc(C(C)=O)cc2OC)cc1	2.6741	0.593581	1.84103
CC(C)c1ccccc1NC(=O)C[NH+](C(C)C)[C@@H]1CCCC[C@@H]1O	2.3453	0.749177	4.08258
O=Cc1ccn(-c2ccc(Br)cc2)c1	3.0523	0.741927	2.26379
O=C(C1CC1)N1CCC[C@H](Cn2cc[nH+]c2-c2cc3n(n2)CC[NH2+]C3)C1	-0.1087	0.855915	4.774
O=C(CCNc1ccccc1[N+](=O)[O-])N1CCC[C@@H]([NH+]2CCCC2)C1	1.0665	0.603821	3.87813
Cc1ccc2c(c1)-c1onc(C(=O)N3C[C@@H](C)C[C@H](C)C3)c1CO2	3.66052	0.780878	3.28555
O=C(COC(=O)c1ccc(Cl)nc1)NC(=O)Nc1ccc2c(c1)OCCO2	2.0113	0.607547	2.21577
CCC[C@@H]1C[C@H]1NC(=O)C1(c2ccc(F)cc2F)CCOCC1	3.3178	0.886525	3.41515
CCOC(=O)C1CCC(NC(=O)[C@@](C)([NH3+])CC)CC1	0.6351	0.732789	3.31136
CC[C@@H](O)C(=O)NCc1cccnc1Oc1ccccc1OC	2.2696	0.820489	2.59116
C[C@@H](Sc1nnc(-c2cccs2)n1-c1ccccc1)C(=O)N1CC(=O)Nc2ccccc21	4.4617	0.424774	2.89903
Cc1cc(F)ccc1NC(=O)COc1ccc2c(c1)CCC2	3.64032	0.911233	1.82662
C[C@H](NC(=O)NCCC[S@](C)=O)c1ccc(Cl)s1	2.5303	0.792167	3.34165
O=C(Cn1c(=O)c(=O)n(Cc2ccncc2)c2ncccc21)NCCc1ccccc1	1.3604	0.464708	2.28719
CS(=O)(=O)c1ccc(C(=O)Nc2ccc(F)c(F)c2F)cc1	2.7597	0.876028	1.86031
CCCCOc1ccccc1/C=C1\SC(N2CCC(C)CC2)=NC1=O	4.5677	0.545986	2.33565
CC(C)[C@@H](CNC(=O)N1CCc2ccc(Cl)cc2C1)c1cccnc1	4.2425	0.8531	2.8382
CCCOc1ncnc(Nc2cc(Cl)cc(Cl)c2)c1N	3.898	0.846851	2.32871
CC(=O)Nc1ccc(NC(=O)c2nnn(-c3ccc(C)c(C)c3)c2C)cc1	3.40326	0.728534	2.03414
CCOC1CC[NH+](CC[C@@H](O)c2ccc(C)c(F)c2)CC1	1.64142	0.843776	4.06858
IC[C@@H]1Cn2c(nnc2-c2ccncc2)S1	2.2494	0.620658	3.55418
CCOc1ccc([C@H]2CCCN2C(=O)c2[nH]c(C)c(C(C)=O)c2C)cc1	4.21014	0.785774	2.64971
CC(C)CONc1ncnc2sc3c(c12)CCC3	3.1795	0.848196	2.74738
CC(C)[C@@H](ON1C(=O)c2ccccc2C1=O)C(=O)[O-]	-0.0113	0.732696	3.24673
COC[C@H](O)C[NH+]1CCC(C)(C)C1	-0.6915	0.638922	5.21151
COC(=O)[C@@H](c1ccccc1Cl)N1CCCSCC1	2.993	0.79445	2.77059
O=C(Nc1nc2ccc(F)cc2s1)c1cc(-c2ccccc2O)[nH]n1	3.7834	0.506421	2.32739
C/C(=N\Nc1ncnc2sc(C)c(C)c12)c1cccc(OC(F)F)c1	4.74564	0.502518	2.54727
CC(C)CN1CCO[C@@H](CNC(=O)/C=C/c2ccnc(Cl)c2)C1	2.2212	0.640257	3.02981
Cc1cc(F)ccc1CCNC(=O)Cc1c[nH]c2c(C)cccc12	3.82524	0.713194	2.16736
NC(=O)[C@@H]1CCCN(C(=O)Cn2nc(-c3cccs3)oc2=O)C1	0.2887	0.882511	2.89507
CCCCCn1c(SCC(=O)[O-])nc2ccccc2c1=O	1.4287	0.443797	2.36457
Cc1ccc2nc(NC(=O)c3ccc(OCc4nc(-c5ccco5)cs4)cc3)sc2c1	6.15252	0.336338	2.31285
COc1ccccc1N1CCN(c2ccc(=O)n(CC(=O)NC3CC3)n2)CC1	0.8571	0.809485	2.1806
C/C(=C/C(=O)N[C@@H](C)c1c(C)noc1C)c1ccccc1OC(F)F	4.17354	0.763235	3.12173
COCCn1nc(C)c(NC(=O)N2CC[C@H](Cc3ccccc3)C2)c1C	3.24284	0.850503	2.6816
Cc1ccsc1C[NH+](Cc1nc2ccccc2n1C(C)C)C[C@H](C)O	2.95302	0.675466	4.14726
Cc1cccc(CNC(=O)C[C@H]2Oc3ccc(C)cc3NC2=O)c1	2.70944	0.90431	2.61481
C[C@@H](c1ccc([S@](C)=O)cc1)N(C)C(=O)c1cc2cccc(F)c2o1	4.1425	0.67631	3.25981
COc1cc(OC)c(C(C)=O)cc1CSc1nnnn1-c1ccccc1	3.1744	0.460026	2.20442
Cc1sc(=O)n(CCC(=O)NC2CC(C)(C)[NH2+]C(C)(C)C2)c1C	1.31594	0.87758	3.60686
CC[C@@H]1CCCCN1C(=S)NC(=O)c1ccc(C)cc1	3.27422	0.834282	2.4438
CCC[C@H](C)C(=O)N[C@H](C)c1cccc(Br)c1	4.0625	0.840225	2.64724
COc1cccc([C@H]2CCCN2C(=O)c2ccccc2I)c1	4.2771	0.682451	2.39999
C[C@H](NC(=O)N1CCCC[C@@H]1C1OCCO1)c1cccc(-n2ccnc2)c1	2.8703	0.891679	3.33853
CS(=O)(=O)N1CCC[C@@H](C[NH+]2CCC[C@H](CO)C2)C1	-1.0548	0.730246	4.69171
CCN(C(=O)Cn1nc2n(c1=O)CCCCC2)[C@H]1CCS(=O)(=O)C1	-0.1932	0.76942	3.15733
COc1ccccc1NC[C@H]1CCCN(S(C)(=O)=O)C1	1.7787	0.906516	2.44277
COc1cc([C@@H]2CC(=O)Nc3c2cnn3Cc2cccnc2)cc2c1OCO2	2.5378	0.749411	3.285
O=C(CNc1ccc(Cl)cc1NC(=O)c1ccco1)Nc1ccc(F)c(Cl)c1	5.0284	0.499141	2.11597
Cc1nn(C)cc1[C@@H](C)NC(=O)C(=O)Nc1ccc(OCC2CCCCC2)cc1	3.50352	0.713018	2.75821
CC(C)(C)[S@](=O)CCNC(=O)c1cccc(F)c1Cl	2.7561	0.924428	3.00004
C[C@@H](O)c1ccc(F)cc1OCc1nc(C(C)(C)C)cs1	4.212	0.883011	2.85076
COC[C@H](NC(=O)Nc1cn[nH]c1)c1ccc(F)c(F)c1	2.1971	0.793414	2.91066
C[C@@H]1CS(=O)(=O)N(c2ccc(S(=O)(=O)Nc3ccccc3C(F)(F)F)cc2)C1=O	2.8187	0.770212	2.90215
CC(C)c1ccc2c(c1)[C@]1(CC(O)=Nc3c1cnn3Cc1ccccc1Cl)C(=O)N2C	4.9624	0.605953	3.99419
CC[C@@H](C)C(=O)NCC(=O)N(C)[C@@H](C)c1cc(F)ccc1F	2.6465	0.874612	2.98126
CO/N=C\C(C#N)=C/c1cccnc1	1.62078	0.413686	3.14034
CO[C@H](c1ccc(Cl)cc1)[C@@H](C)NC(=O)C(=O)Nc1ccccc1C	3.47932	0.784418	2.8155
CC(C)CNC(=O)[C@](C)(N)C(F)(F)F	1.0383	0.744031	3.19465
C[C@@H](C(=O)C1=c2ccccc2=[NH+]C1)[NH+]1CCC[C@@H]1[C@@H]1CC=CS1	-1.4248	0.752662	5.96891
Cc1nc(Br)ccc1NC(=O)NCc1cnn(C)c1	2.20772	0.852884	2.44633
COc1c(C)cnc(CNC(=O)Nc2ccc(N(C)C)cc2)c1C	3.09474	0.873943	2.18575
COc1ccc2cc(COC(=O)COc3ccccc3C#N)ccc2c1	3.84228	0.61384	2.00206
CCS(=O)(=O)CCN(C)Cc1c[nH]nc1-c1ccc(C)cc1	2.25162	0.851176	2.75194
COc1ccc([C@@](C)([NH3+])Cc2[nH+]ccn2C)cc1	0.5476	0.858852	4.3833
C[C@H]1CCN(C(=O)NCCc2nnc3n2CCCCC3)[C@@H](C)C1	2.377	0.930737	3.25243
O=C(NC[C@@H]1CCC[NH+](Cc2ccccc2F)C1)c1nc[nH]n1	0.1687	0.754334	4.59855
O=C1CC[C@@H](NC(=O)COc2ccc(Cl)c(Cl)c2)CN1	1.767	0.895748	2.59682
Cc1noc(C)c1COc1ccc(C[NH2+]C[C@H]2CCCO2)cc1	2.11284	0.852817	3.48928
N#Cc1cnn2c1N[C@@H](c1ccccc1)C[C@@H]2C(F)F	3.11788	0.903123	3.82462
C[C@@H]1Cc2ccccc2N1C(=O)[C@H]1CCCN(C(=O)NC2CC2)C1	2.5482	0.905715	2.93423
COCc1nc(C(=O)OCC2=CC[C@H]3C[C@@H]2C3(C)C)cs1	3.4387	0.604515	4.23368
CCN(Cc1ccc(Br)s1)C(=O)C[NH+](C)CC(=O)[O-]	-0.8763	0.729067	4.34544
O=C([O-])[C@H]1CCCN(c2ccc([O-])nn2)C1	-1.4835	0.639743	3.86259
COc1ccc(CCCC(=O)Nc2cccc(S(N)(=O)=O)c2)cc1F	2.4431	0.785929	1.91722
Fc1ccccc1[C@@H](c1nnnn1C1CCCCC1)[NH+]1CCN(c2ccccc2)CC1	2.8119	0.683946	3.67536
O=C(C/C(=N\Nc1nc(-c2ccccc2)cs1)c1ccccc1)C(F)(F)F	5.1478	0.450495	2.41511
C[C@H]([NH2+]CC(=O)N(C)C)c1ccc(Cl)s1	1.1141	0.861718	4.07613
CCOC(=O)COc1ccccc1/C=C1/C(=O)NC(=O)N(c2ccc3c(c2)OCO3)C1=O	2.0236	0.415249	2.44005
Cc1cc(C(=O)NNC(=O)c2cccc3ccccc23)c(C)o1	3.12444	0.705114	1.97984
COc1ccc(-c2csc(NC(=O)Nc3ccc(F)cc3)n2)cc1OC	4.6104	0.654685	1.89253
Cc1ccc(C)c(S(=O)(=O)N2CCN([C@H](C)c3nc(N)nc(Nc4ccccc4)n3)CC2)c1	2.88174	0.563796	2.88994
Cc1cccc(C)c1-n1nnnc1CSCc1nnc(C)n1C	2.14946	0.716367	2.71319
COc1cccc(C(=O)N[C@@](C)(C(N)=O)c2cccc(Cl)c2)c1	2.4791	0.881415	2.54049
C[C@H](CCO)[NH2+][C@H]1CCc2c(Br)cccc21	1.7707	0.875268	4.35388
CCc1ccsc1-c1cnc(C[NH3+])o1	1.7074	0.842824	3.58734
NC(=O)C1(N2CCCC2)CC[NH2+]CC1	-1.3365	0.609643	4.03901
CC(C)C[C@@H]([NH3+])C(=O)N1CC[C@H](C(=O)[O-])[C@@H]1C	-1.3701	0.697198	4.81647
CC[C@H](C)Cn1c(CCCl)nc2c(C)nn(C)c21	2.90562	0.775406	3.40519
Cc1csc([C@H](C)NC(=O)CCC[NH+]2CCCCC2)n1	1.47772	0.84331	4.19034
CCC(=O)NN/C(C)=C/C(=O)NCC(C)(C)C	1.0833	0.504769	2.65408
CCC(=O)N1CCC([NH+](C)Cc2ccc(SC)c(OC)c2)CC1	1.8328	0.809846	3.81385
Clc1ccc(CNc2ncccc2Cl)cn1	3.3955	0.835935	2.07259
C[C@H](c1nc(C(C)(C)C)no1)[S@](=O)Cc1ncn(-c2ccccc2)n1	2.9577	0.689363	3.82553
Cn1cnn(C[NH+](Cc2ccc(F)cc2)C2CC2)c1=S	1.29519	0.850966	4.1586
C#CC(C)(C)NC[C@H]1CN(C)CCO1	0.3184	0.673008	3.52284
C[C@H](NC(=O)[C@H]1CCCN1S(C)(=O)=O)c1ccc2c(c1)OCO2	1.0165	0.896693	2.9274
O=C(Nc1ccc2ncccc2c1)C(=O)NC1CCC(O)CC1	1.593	0.740872	2.14202
CC(C)[C@H]([NH2+]CC1CCN(C(=O)OC(C)(C)C)CC1)c1cccnc1	2.9892	0.880769	3.57055
CCC[C@H](C)NC(=O)C[NH2+]Cc1cscc1C	1.42472	0.768224	4.11759
CS(=O)(=O)N1CCC(C(=O)Nc2sc3c(c2C#N)CCCC3)CC1	2.10868	0.889263	2.3818
O=C(CN(C(=O)Cn1nnc2ccccc21)c1ccccc1)NC[C@H]1CCCO1	1.7597	0.665621	2.75187
O=C(Nc1cccc(N2CCCNC2=O)c1)C(=O)N1CCc2cc(F)ccc2C1	2.2688	0.765999	2.45525
C[C@@H]1CC[NH+](CCCN2C(=O)CNC2=O)C[C@@H]1O	-1.7861	0.552483	5.01706
O=C(COc1ccc(Br)cc1)NOCc1ccccc1	3.0759	0.815089	1.81592
CC(=O)C[C@]1(O)C(=O)N(Cc2ccc(C)cc2)c2c(C)cccc21	3.01694	0.930671	2.72375
C[C@H](OC(=O)c1ccc2ccccc2n1)C(=O)NCC1CCCCC1	3.4766	0.827776	2.5016
C[C@@H](Sc1cc(Cl)ccc1Cl)C(=O)N1CCC[C@H](CCC(N)=O)C1	3.9781	0.72293	3.04923
COc1cc(-c2ccno2)ccc1S(=O)(=O)NCc1ccco1	2.4217	0.743748	2.42656
CCC[C@@H](CC)Nc1c(F)c(F)nc(F)c1F	3.6286	0.620768	3.2425
Oc1cccc([C@@H]2CN(c3nccc(Oc4ccc(F)cc4)n3)CCO2)c1	3.6915	0.737662	2.8218
COc1ccc([C@H](CNC(=O)c2cccc3ccccc23)[NH+]2CCCC2)cc1	2.9982	0.6884	3.44061
CC1(C)[C@@H]2CC[C@@]1(C)[C@H](NC(=O)COc1ccc(C3SCCCS3)cc1)C2	5.2651	0.698606	4.31909
Cc1c(C)n(-c2ccccc2)c2nc(C(=O)Nc3ccc(F)cc3)nc(N3CCCCC3)c12	5.41904	0.443292	2.39212
CC(C)C(=O)Nc1cccc(NC(=O)C(=O)NCC[C@H]2C[C@H]3CC[C@@H]2C3)c1	3.1621	0.661971	3.88516
COc1ccc(CNC(=O)c2cc(N3C(=O)C(C)(C)CS3(=O)=O)ccc2Cl)cc1OC	2.9898	0.694626	2.46251
CC(=O)Nc1cccc(NC(=O)CCc2c(C)[nH]c(=S)[nH]c2=O)c1	2.27061	0.624297	2.28388
COc1ccccc1[C@H]1CCCN1C(=O)[C@@H](C)CCOc1ccccc1	4.4639	0.705443	2.71595
CCNc1ncc(COCC2CCCCC2)s1	3.6718	0.818	2.42869
CC[C@H](C)C(=O)Nc1ccccn1	2.0662	0.772797	2.24665
O=C([O-])CC1=C(C(=O)[O-])CCCC1	-1.2531	0.575845	3.925
Fc1ccc(C[NH2+]C[C@@H]([C@H]2CCOC2)N2CCOCC2)c(F)c1	0.7655	0.852574	4.01774
CCc1cc(Cn2cc(N)nn2)n(C)n1	0.2045	0.797719	2.96376
N#Cc1cccnc1Oc1ccccc1NCc1cccc2ccccc12	5.51088	0.500447	2.11346
O=C(NCc1ccc([N+](=O)[O-])cc1)N[C@@H]1CCCC[C@H]1CO	1.9451	0.574099	2.82893
C[C@H](NC(=O)NC[C@H](C)C[C@@H](C)O)c1ccc(S(C)(=O)=O)cc1	1.8573	0.709196	3.14077
CC(C)Oc1ccc(NC(=O)NC[C@H](C)N2CCOCC2)c(F)c1	2.4551	0.835253	2.657
COc1ccccc1COC1CCN(C(=O)[C@H]2CCC[C@@H](C)C2)CC1	4.0291	0.779562	2.88266
CC(=O)O[C@H]1CC[C@H]2[C@H]3C[C@H](OC(C)=O)[C@]45C[C@H]4CC[C@]5(C)[C@@H]3CC[C@]12C	4.5024	0.63867	4.91291
CCCn1nnnc1CN1CC[C@]2(C1)NC(=O)N(C(C)C)C2=O	-0.0122	0.788451	3.72708
CC1=C(C(=O)OCC(C)C)[C@H](c2cccc(F)c2)c2c(n(C)c(=O)n(C)c2=O)N1	2.2537	0.796809	3.05406
Cc1cc(C)c2c(-c3ccccc3)nc(SCC(=O)NC3CC3)n2n1	3.38384	0.701348	2.315
COc1cc2c(cc1OC)[C@H](C(=O)[O-])[C@H](c1cccc(Cl)c1)N(C)C2=O	2.0176	0.821669	3.34257
COCCN1C(=O)CC[C@@H]2C[NH+](Cc3cc(C)ccc3C)CC[C@@H]21	1.34564	0.893267	4.38538
Cc1cnc([C@H](C)NC(=O)NNC(=O)Nc2ccccc2)s1	2.54842	0.653511	2.76993
CNC(=O)c1ccc(NC(=O)c2csc(-c3ccccc3)n2)cc1	3.422	0.750452	1.79956
CNc1nc(C2CCN(C(=O)Cc3ccccn3)CC2)[nH+]c2c1CN(C(C)=O)CC2	1.1857	0.828932	3.39641
Cc1cc(C)n(C[C@@H](C)CNC(=O)NCc2cc3ccccc3o2)n1	3.38164	0.708368	2.83841
Cc1nc2n(n1)C[C@H]([NH2+]C[C@@H](O)CN(C)Cc1ccccc1)CC2	-0.04238	0.769304	4.1628
c1ccc(Cn2c(SCc3ncon3)nnc2-c2cccs2)cc1	3.7302	0.476904	2.46845
COc1ccc(-n2nc(C)c3c2C[C@H](c2cc(OC)c(OC)c(OC)c2)CC3=O)cc1	4.12782	0.572248	2.80932
COc1ccc(OC)c(/C=C/C(=O)OCC(C)C)c1	2.9162	0.580099	1.99235
C[C@H](NC(=O)[C@H]1CC[C@H](C[NH3+])O1)C(=O)N(C)C	-1.6312	0.65992	4.12135
Cc1cccc(C(C)C)c1NC(=O)[C@@H](C)Sc1nnc(-c2cccs2)n1N	4.27152	0.456347	2.84265
Cn1cc(C(=O)Nc2ccccc2C(=O)NCCc2ccccc2)c(=O)c2cccn21	2.8628	0.505038	2.4621
Cc1ccccc1[C@@H]1C[C@H](C)N(C(=O)[C@@H](C)Sc2ccccn2)C1	4.27522	0.747372	3.33011
Cc1occc1C(=O)/C(C#N)=C/c1ccc([C@@H]2C[C@H]2C)o1	4.0943	0.462575	3.48279
CC[C@](C)(C[NH3+])[C@H](O)c1ccc2c(c1)OCO2	1.1069	0.836147	3.86932
CCc1nn(CC)c(C[C@@]2(C3CC3)CCC[NH2+]2)c1Br	2.2764	0.886299	4.38945
CC(=O)Nc1ccc(CN2CC[NH+](C3CCCC3)[C@H](CCO)C2)cc1	1.0391	0.73128	4.03504
COc1ccc([C@H](O)[C@@H](C)NC(=O)[C@@H](C)SC)cc1	1.9848	0.84241	3.08866
CCC(=O)N1CCC[C@@H]1c1cc(C(F)(F)F)c2c(=O)n(C)c(=O)n(C)c2n1	1.7245	0.796273	3.14874
C[C@H]([NH3+])[C@@H](CC(=O)[O-])c1ccccc1	-0.4594	0.729868	3.98165
Cc1ccc([C@H]2C3=C(NC(=O)N2C)c2ccccc2C3=O)cc1	3.29872	0.863311	2.85659
C[C@@]1(Cc2ccc3c(c2)OCO3)CCC(=O)N(CCc2ccc(O)cc2)C1	3.5348	0.857672	2.96577
Cc1cc(C)cc(O[C@H]2CCCC(C)(C)[C@@H]2O)c1	3.62184	0.843578	3.21839
Cc1c(-c2nc(-c3cccs3)no2)sc2nc[nH]c(=O)c12	3.07152	0.60676	2.7482
COc1cc([C@H]2C(C(=O)Nc3ccccn3)=C(C)NC3=C2C(=O)CCC3)ccc1OCc1ccccc1	5.2758	0.447394	2.90868
COc1cc(C)c([C@@H](C)NC2CC[NH+]([C@H]3CCCC[C@@H]3O)CC2)cc1OC	2.01362	0.713478	4.36744
C[C@@H]1CCC[C@@H](NS(=O)(=O)Cc2cccc(N)c2)C1	2.2669	0.833813	2.95301
CCCN1C(N)=[NH+]C[C@@H]1c1cc(Cl)c2c(c1)OCO2	0.2307	0.853624	3.99178
CC(C)C[C@@H](NC(=O)[C@@H]1C[C@@H]1c1cccc(Cl)c1Cl)C(=O)Nc1cc[nH]n1	3.9896	0.623769	3.70722
Cc1nc(CCC[NH+]2CCC[C@H]2C(N)=O)cs1	-0.08328	0.795222	4.77287
NC(=O)COc1cccc(CNC(=O)c2cc3cc(Cl)ccc3[nH]2)c1	2.6154	0.63027	2.0843
COc1ccc(CNC(=O)c2cc(=O)c3ccc(Br)cc3o2)cc1	3.4941	0.726536	1.9869
CC[C@@H](C)c1ccccc1N1C[C@H](C(=O)N2CCN(C)CC2)CC1=O	2.327	0.843804	2.90329
CC[NH2+][C@H](Cc1ccccc1Cl)[C@H]1C[NH+](C)CCN1C	-0.3369	0.79114	5.19321
C[NH+]1CCC(N[C@@H]2CC(=O)N(CCc3cccc(Cl)c3)C2)CC1	0.7501	0.846375	3.84725
CCN1CC(=O)Nc2cc(C(=O)NC3CC[NH+](C4CCCC4)CC3)ccc21	1.1847	0.754015	3.61553
COc1ccc(Br)cc1/C=C/C(=O)N1CCN(C(=O)c2ccccc2)CC1	3.4555	0.685166	2.00489
NC(=O)COc1ccc(C(=O)N[C@H]2CCCc3ccccc32)cc1	2.3581	0.886416	2.32385
O=C(COc1ncnc2ccc(Br)cc12)Nc1ccccc1Cl	4.0632	0.700267	2.02122
C[C@@H](c1ccc(Cl)cc1Cl)N(C)C(=O)c1ccc(NC(N)=O)cc1	4.3172	0.810676	2.46558
Cc1ccc(N2C(=O)[C@@H](Cc3cccc(C)c3)S/C2=C(/C#N)C(N)=O)cc1	3.21502	0.644574	2.91188
CC(C)CN(C(=O)NCc1ccc(C(F)(F)F)cc1)C1CC1	4.0354	0.842417	2.13804
ClCCc1nc2cccnc2n1CCn1cccn1	2.1093	0.672897	2.50619
CC[C@@](C)([C@@H]([NH3+])c1cc(Br)ccc1F)N1CCOCC1	2.3721	0.910031	3.88429
Cc1ccc(NC(=O)c2cc3ccccc3oc2=O)c([N+](=O)[O-])c1	3.26192	0.44491	1.99885
CC1(C)OC[C@H]([C@H]2O[C@@H]3OC(C)(C)O[C@@H]3[C@H]2OS(C)(=O)=O)O1	0.3591	0.696755	4.27099
Cc1cccc([C@H](CCl)CCC[C@@H]2CCCO2)c1	4.66672	0.650159	3.05172
[NH3+][C@@H](CSCc1nccs1)C(=O)[O-]	-1.2633	0.705554	4.5415
COc1ccc(C(=O)Nc2ccc(N3CCOCC3)cc2)c(O)c1	2.4897	0.901275	1.84276
CC[C@@H](CSC)NC(=O)NCc1cccc(OC)c1	2.636	0.805377	2.58785
Cc1ccccc1NC(=O)COC(=O)c1ccc(Br)o1	3.14602	0.858013	1.86416
COc1ccc2nc(Nc3ccc4c(c3)CCC4)sc2c1	4.5372	0.73654	2.0232
C[C@H]([NH2+][C@H](C)CC(=O)N(C)Cc1cccc(Cl)c1)C1CCC1	2.829	0.817158	3.72056
CC1(C)CCCC[C@H]1[NH2+]Cc1c[nH]cn1	1.4419	0.783352	4.52067
O=C(NNS(=O)(=O)c1cccs1)c1ccccc1F	1.5105	0.848524	2.05748
O=C(CSc1nnc(-c2ccco2)n1-c1ccccc1)c1ccc[nH]1	3.8304	0.409187	2.37251
COc1ccc(Cc2nn(C[NH+]3CCCC3)c(=S)o2)cc1	1.44119	0.857829	3.66423
COc1ccc2c(c1)CCN(C(=O)[C@H](C)n1nc(-c3ccccc3)ccc1=O)C2	3.0648	0.679862	2.678
CC(C)(C)c1nc(CC[NH2+]C2CCN(Cc3cccnc3)CC2)cs1	2.6061	0.859816	3.35519
COc1ccc(S(=O)(=O)N(CC(=O)N2CC[NH2+]CC2)C(C)C)cc1	-0.5001	0.774256	3.1266
CCn1nnnc1/N=C/c1ccccc1OC	1.4522	0.754429	2.54502
C/C(=C\c1ccc2c(c1)CCO2)C[NH3+]	1.2667	0.757459	3.11217
COc1ccc2oc(=O)c(C(=O)Nc3cc(OC)c(Cl)cc3OC)cc2c1	3.7245	0.649978	2.09643
O=C(Nc1ccc(Cl)cc1)c1cc(S(=O)(=O)N2CCOCC2)c(Cl)cc1Cl	3.92	0.741831	2.05287
CC1([C@H]([NH3+])Cc2cccs2)CCCC1	2.4814	0.792933	3.72381
C#CCOc1ccc(/C=C2\SC(=O)N(Cc3ccc(F)cc3)C2=O)cc1	4.0742	0.568457	2.22185
CC1=C(C(=O)Nc2ccccc2Cl)[C@H](c2ccccc2Cl)NC(=S)N1	4.4249	0.648055	2.62461
CC[S@](=O)[C@H]1CCCC[C@@H]1NC(=O)[C@@H]1CCOc2ccccc21	2.7487	0.91546	3.80363
CN1C2=C(C#N)C(=O)CCN2c2ccccc21	1.65078	0.678874	2.79941
C[C@H]1CC(=O)N(CC(=O)Nc2cccc3ccccc23)c2ccccc2S1	4.6958	0.689072	2.57224
COc1ccc(-n2c(C)cc(/C=C3\C(=N)N4N=C(SC)SC4=NC3=O)c2C)cc1Cl	4.69581	0.642828	2.97531
O=C(/C=C/c1cc(Br)cs1)Nc1ccc(Cl)nn1	3.6059	0.843624	2.6656
COC(=O)/C(C#N)=C\Nc1ccc(S(=O)(=O)NC(C)C)cc1	1.36568	0.469809	2.37472
O=C(OCCOc1cccc(Br)c1)c1cc(=O)c2ccccc2o1	3.7913	0.476037	2.07714
Cc1cccc(C)c1OCC(=O)OCCN1C(=O)c2ccccc2C1=O	2.52164	0.588461	2.05129
Cc1cccc([C@@H](C[NH3+])S[C@H](C)CCO)c1	1.78212	0.801826	3.8926
CCCN(CC(=O)NC)C(=O)Cc1cccc(Cl)c1	1.8671	0.871424	1.98765
C[C@H](C#N)CNC(=O)C(=O)Nc1ccc2nc(C3CC3)oc2c1	1.91958	0.843422	2.94925
CCc1ccc([C@H](CNC(=O)N2CCC[C@@H]2c2ccc3c(c2)OCCO3)[NH+](C)C)cc1	2.7525	0.745824	3.7366
CCCCC(=O)c1c(C)cc(C)[nH]c1=O	2.36464	0.771012	2.29258
CC[NH+](C)CCNC(=O)N1CCC(CC(=O)[O-])CC1	-1.9174	0.628019	4.26044
CC1(C)CSC[C@H]([NH2+]CCC(=O)[O-])C1	-0.7785	0.702783	5.47474
COc1ccc(O[C@H](C)C(=O)N(C)[C@@H](C)Cc2cccs2)cc1	3.6136	0.75697	2.8901
CN(Cc1ccccn1)S(=O)(=O)c1ccc(OC2CCCC2)cc1	3.2237	0.793176	2.08891
O=C(CNC(=O)c1ccccc1)N[C@@H](CO)Cc1c[nH]c2ccccc12	1.6175	0.52545	2.42618
CC[NH2+][C@]1(C(=O)[O-])CC[C@@H](N2C[C@H](C)O[C@H](C)C2)C1	-1.2799	0.729299	5.11669
Cc1ccc(Cl)cc1N1CCN(C(=O)[C@@H]2CCC[NH2+]2)CC1	1.02282	0.898418	3.52856
COc1ccc(-c2cc(C(=O)N3CCC(O)(Cn4cc[nH+]c4)CC3)[nH]n2)cc1	1.3682	0.703854	3.34068
O=S(=O)(CC1CCC1)N[C@H](c1cccc(F)c1)c1ccccn1	3.0296	0.873506	2.80583
CCC1(CO)CC[NH+](Cc2cc(OC)c(O)cc2Br)CC1	1.7307	0.756482	3.93768
Cc1cc(=O)c(OCC(=O)Nc2nc(-c3cccnc3)cs2)c[nH]1	2.21932	0.742866	2.48638
C[C@H]1CC[C@H](C(=O)[O-])[C@H]([NH+]2CCN3CCC[C@@H]3C2)C1	-1.096	0.726622	5.38499
CC[C@@H](C)[NH+]1CCN([C@H]2CC[C@H]([NH2+]C)C2)CC1	-0.9003	0.686677	5.90622
COc1ccc([C@@H]2CC(=O)C3=C(C2)N[C@@H]2N=NC(O)=C2[C@H]3c2ccc(Cl)c(Cl)c2)cc1OC	5.6597	0.568989	4.05738
Cc1ccoc1C[NH+]1CC[C@@H](C)[C@H](C)C1	1.64882	0.788613	5.15905
C[C@H](c1cccc(F)c1)N1CCN(C(=O)C[C@H]2CCOc3ccccc32)CC1	3.9873	0.773631	3.02954
N#CC(/C=C1/C(=O)N(c2c(Cl)cccc2Cl)c2ccccc21)=C(/N)NCCO	3.33088	0.50439	2.95699
Cc1cccc(NC(=O)[C@@H](C)[NH+]2CCC[C@H](c3nncn3C3CC3)C2)c1	1.71092	0.865921	4.36174
COc1ccccc1CN1CCO[C@H](c2cccc(OC(F)F)c2)C1	3.8701	0.766695	2.60668
Cc1ncccc1NC(=O)C(=O)NCC[NH+](C)C(C)C	-0.63218	0.654815	3.71727
C[C@@H](CCCO)NC(=O)N(C)[C@@H]1CCN(c2ccccc2Cl)C1=O	2.2477	0.825342	3.2203
C[C@H](SCC[NH3+])c1ccc(C(=O)[O-])o1	-0.3208	0.755383	4.72267
Cc1ccc(C)c([C@@](C)(O)[C@@H]2CCCc3cccnc32)c1	4.02604	0.869011	3.3229
CC[S@](=O)[C@@H]1CCC[C@H]([NH2+][C@@H]2CCc3c(Br)cccc32)C1	3.0796	0.856729	4.9734
CC[C@@H](NC(=O)NCc1ccccc1C)c1nc(C(F)(F)F)cs1	4.42082	0.79651	2.85361
Cc1cccc(CSC2=NC(=O)[C@H]3C(=N2)NC(=O)C[C@H]3C(=O)Nc2ccc(F)c(Cl)c2)c1	3.70642	0.688273	3.73814
O=C(Nc1cccc(-n2cccn2)c1)[C@@H]1CCC[NH+](Cc2ccc(C#CCCO)cc2)C1	2.0398	0.527884	4.0419
O=C([O-])CCNC(=O)N[C@@H]1CCOC1	-1.7855	0.596655	3.34828
Cc1cccc(NC(=O)CN(C[C@@H]2CCCO2)C(=O)Cc2ccccc2Cl)c1C	4.14564	0.711603	2.62579
O=C1C[C@H](c2ccccc2C(F)(F)F)[C@H]2C(=O)N=C(c3ccccc3)N=C2N1	3.3106	0.8465	3.59767
C[C@H](NC(=O)c1cc(-c2ccco2)[nH]n1)c1ccc(Cl)s1	3.8756	0.741071	2.96769
C[C@H]1CCCCN1c1ncnc(N(Cc2ccccc2)Cc2ccccc2)c1N	4.6444	0.637828	2.73089
Cc1nc(C2CCCC2)sc1-c1nc(-c2ccc(C#N)cn2)no1	4.0928	0.688139	2.69127
Cc1ccc(-n2ncc(C(=O)N3CC[C@@H](C)[C@H](O)C3)c2C2CC2)cc1Cl	3.55442	0.873109	3.19755
NC(=O)c1c(F)cccc1Nc1cccc(N)c1	2.2504	0.726917	1.98727
CC(=O)N1CN(CCC2=CCCCC2)Cc2c1sc1c2CCCC1	4.6434	0.712623	2.99817
O=C([O-])c1ccccc1/C=N/n1cnnc1SCc1ccccc1	1.8161	0.509439	2.69009
CC[NH2+]Cc1cnn(-c2ccc(Cl)c(F)c2)c1C1CC1	2.6255	0.900821	3.31994
CC1(C)Cc2occc2[C@@H]([NH2+]Cc2ccc(COC3CCOCC3)cc2)C1	3.7523	0.81782	3.87456
CN(c1ncncc1N)[C@H]1CCSC1	1.0005	0.800063	3.51826
CCn1c(C[NH2+][C@@H]2CCCc3c2cnn3C)nc2ccccc21	1.9307	0.805043	3.74686
CC[C@H](C#N)NCCCC(=O)NC1CC1	0.93698	0.622221	2.84292
CC(=O)C1=CC[C@H]2[C@H]3CCC4=CC(=O)CC[C@@]4(C)[C@@H]3C(=O)C[C@]12C	3.8226	0.713027	4.26812
CC1CCN(C(=O)c2cccc(NC(=O)c3ccccc3OC(C)C)c2)CC1	4.5982	0.788305	1.92726
CS(=O)(=O)Oc1ccc(CN(C[C@H]2CCCO2)C(=O)Nc2cccc(F)c2)cc1	3.3772	0.678415	2.70657
O=C([O-])C1([C@@H]2CCCC[C@H]2O)CCOCC1	0.0842	0.744912	3.91406
COCCN1CCN(C(=O)N[C@@H]2CCN(c3ccc(Cl)c(F)c3)C2)CC1=O	1.558	0.824597	2.89709
CC[C@H](CSC)N(C)C(=O)NCc1cccc2c1OCCCO2	3.1309	0.854182	3.18506
Cc1cscc1C[NH2+]C[C@@H](O)C[NH+]1CCCC1	-0.84048	0.639055	5.74673
CC(C)c1ccc(OC(=O)C[C@H]2CCCO2)cc1	3.2845	0.595336	2.43748
C[NH+](C)CCN(C(=O)c1ccco1)c1nc2ccc(S(C)(=O)=O)cc2s1	1.0841	0.685398	3.19942
CC[C@H](C)[NH2+]CCc1n[nH]c(-c2ccco2)n1	0.9691	0.794656	4.23893
C[C@H](Oc1ccc(Br)cc1)C(=O)NCCc1c[nH]c2ccccc12	4.0566	0.645967	2.37183
C[C@@H](c1ccccc1)N(C)C(=O)Nc1cccc(C[NH+](C)C)c1	2.556	0.87278	3.22347
CCN(Cc1cc(Cl)ccn1)c1ccccc1F	3.9006	0.805186	2.19867
COc1ccc(C)cc1[C@H](C)[NH2+]Cc1cccc(C(N)=O)c1	1.92712	0.86046	3.25738
CCn1c([O-])c(C(=O)C[C@@H]2NCCc3ccccc32)c(=O)n(CC)c1=S	1.95249	0.644653	3.58293
C[C@H](OC(=O)[C@@H]1CCC[C@@H](C)C1)[C@@H]1CCCO1	2.9234	0.705265	3.67216
O=C1COc2cc(OCc3c(F)cccc3Cl)ccc21	3.6332	0.843817	2.14538
O=C1C[C@H](C(=O)N2CCOC[C@@H]2CCO)CN1c1cc(Cl)cc(Cl)c1	1.9561	0.862538	3.25055
[NH3+][C@@H](CSc1ccccc1F)[C@@H]1CCc2cccnc21	2.6533	0.875928	3.70835
CN1CCN(S(=O)(=O)c2cc(C(=O)Nc3ccc(Cl)c(Cl)c3)ccc2F)CC1	3.3209	0.768729	2.04136
CS(=O)(=O)N1CCC(NC(=O)c2ccc(C(F)(F)F)nc2)CC1	1.2542	0.899476	2.26198
CC(=O)N[C@@H](C(=O)Nc1ccc(NCc2ccccc2)c(Cl)c1)C1CCCC1	4.5855	0.609352	2.54191
CCC(CC)[C@H](CNC(=O)c1cnc2c(C)cccn2c1=O)[NH+](C)C	0.68202	0.789242	3.74708
C=CCOC(=O)C1=C(C)Nc2c(c(=O)n(C)c(=O)n2C)[C@@H]1c1ccc(OC)cc1OC	1.6618	0.557302	3.1422
CCCn1nc(C)c(CNc2ccc(OCC)cc2C)c1C	4.22916	0.798245	2.12118
Cc1cccc(O[C@H](C)C(=O)N[C@@]2(C)CCS(=O)(=O)C2)c1	1.45572	0.92257	3.12709
C[NH+]1CC[C@@H](NC(=O)NCCS(C)(=O)=O)[C@@H]1c1ccc(Cl)cc1	0.0119	0.711584	4.23981
CCCCN1C(=O)/C(=N\NC(=O)COc2cccc3ccccc23)c2ccccc21	3.8858	0.590979	2.18903
C[C@@H](CS(C)(=O)=O)NC(=O)CCN1C(=O)CCc2ccccc21	0.9052	0.848009	2.69664
CCC[NH2+][C@H]1[C@H](S(=O)(=O)C(C)C)CCC1(C)C	1.3402	0.821635	4.86681
Cc1ccc(CCNC(=O)c2cc(C)c3c(=O)[nH]c([O-])nc3n2)cc1	0.98104	0.747675	2.76072
CC(C)NS(=O)(=O)c1ccc(C(=O)Nc2ccc(Cl)cc2)cc1	3.279	0.852035	1.67107
Cn1ncc2c1CCC[C@H]2NC(=O)NC[C@H](O)COc1ccc(F)cc1	1.6757	0.735417	3.10901
CC[S@@](=O)[C@@H]1CCCC[C@@H]1NC(=O)c1ccc(-n2cncn2)c(F)c1	2.216	0.884881	3.62236
CC(=O)c1cccc(C[NH+]2CC[C@]3(CCC[NH+](Cc4cccc(C)c4)C3)C2)c1	1.85152	0.768375	5.41682
CCC1(CC)C(=O)NC(=NNC(N)=S)NC1=O	-0.857	0.31304	3.51009
CC[C@H](NC(=O)N[C@H](c1ccccc1)C(C)(C)C)c1c(C)nn(C)c1C	4.57464	0.787643	3.21166
COc1cccc(N[C@@H]2CCS(=O)(=O)C2)c1	1.2942	0.876051	2.47101
O=S(=O)([N-]c1ccc2nc(C3CC3)oc2c1)c1ccc(Cl)cc1	4.7527	0.651821	3.17785
COC(=O)c1ccc([C@@H]2Nc3ccc([N+](=O)[O-])cc3[C@@H]3C=CC[C@H]32)cc1	4.2079	0.37268	3.29843
O=C(NCc1ncc(-c2ccccc2)o1)N[C@@H]1CCC[C@@H]1CO	2.3018	0.791149	3.02747
O=c1[nH]c2ccc(-c3csc(NC[C@H]4CCCO4)n3)cc2[nH]1	2.5706	0.689094	2.91187
C[NH2+][C@H](c1ccc(OC)c(C)c1)[C@@]1(C)CCCO1	1.80702	0.890388	4.11051
FC(F)(F)c1[nH]nc2c1CN(Cc1ccccc1)CC2	2.9868	0.908131	2.53172
CC(C)(C)c1ccc(C(=O)N/N=C/c2ccc3c(c2)OCO3)cc1	3.4767	0.679248	2.06039
CCc1ccc(S(=O)(=O)NCC2([NH+](C)C)CCOCC2)s1	0.2825	0.804801	3.66224
COc1c(C)cccc1CN1CCO[C@@H](c2cc(C(=O)N(C)CCO)c3ccccc3n2)C1	3.18962	0.588446	3.0469
Cc1ccc(F)c(Br)n1	2.29162	0.572587	2.44105
Cc1ccc([N+](=O)[O-])cc1C(=O)Nc1cnc(-c2ccccc2)s1	4.27902	0.544498	2.19853
[NH3+]C1CC(c2ccccc2F)C1	1.3136	0.658558	2.85568
O=C(CS(=O)(=O)C1CCCC1)NCc1cc(F)cc(F)c1	1.9384	0.907686	2.37302
C[C@H]1CCOCCN1C(=O)NCc1ccc(-n2ccnc2)nc1	1.5877	0.941688	2.93948
CCc1cc(=O)oc2cc(C)cc(O[C@H](C)C(=O)NCc3cccnc3)c12	3.14252	0.668759	2.79548
Cc1cc(Br)ccc1N1C[C@H](C)CS1(=O)=O	2.54342	0.797918	3.21316
Cc1nc(NC(=O)c2nn(-c3ccc(Cl)cc3)ccc2=O)sc1C(=O)OCC(C)C	3.71592	0.562343	2.4747
O=C(N[C@H]1C[C@@H]2CCCc3cccc1c32)c1ccccn1	3.3763	0.897074	3.08163
CC(C)[C@@H]1C(=O)NCC[NH+]1Cc1cc(F)cc(F)c1	0.5041	0.839743	4.49243
CC[C@H](C)NC(=O)c1sc(C)cc1OC	2.59342	0.856005	2.65333
C=CCN(C(=O)c1cccc(NC(C)=O)c1)c1nc(-c2ccccc2)cs1	4.6013	0.610434	2.18002
O=C(N[C@@H](C(=O)[O-])c1ccccc1)C1CCC(CNC(=O)[C@@H]2Cc3ccccc3C[NH2+]2)CC1	0.2047	0.574293	3.97871
Cc1ccc(Oc2cccc(C(=O)Nc3nccs3)c2)nn1	3.28612	0.786029	2.19896
CCCCC(=O)OCc1nc2scc(-c3ccccc3)c2c(=O)[nH]1	3.885	0.667559	2.22587
Cc1nc(-c2cnn(C)c2)sc1C(=O)Oc1cc(F)cc(Br)c1	3.97282	0.479486	2.53592
CC(=O)Oc1ccc(C(=O)NNC(=O)c2cccnc2)cc1	1.0817	0.50865	1.8455
Cc1c(F)cccc1NC(=O)NCCCC[NH+]1CCC[C@@H](C)C1	2.35062	0.692522	4.04952
Cc1cn2c([nH+]1)CC[C@H](NS(=O)(=O)N1CCO[C@H](C)C1)C2	-0.51948	0.847771	4.55433
NC(=O)c1ccsc1NC(=O)COC(=O)c1cccc(-n2cccc2)c1	2.4332	0.651232	2.26886
Cc1cc(C(=O)NCC2CCN(C(=O)Cc3cccs3)CC2)no1	2.25562	0.902062	2.31933
CCc1nc2n(n1)[C@@H](CC(=O)Nc1ccccc1OC)C(=O)N2	1.3711	0.877462	3.14164
N#Cc1cccc(NS(=O)(=O)c2ccccc2F)c1	2.49818	0.934856	1.8448
Fc1cccc([C@H](C[NH2+]C2CC2)Cc2cccs2)c1	2.9393	0.827638	3.67768
CC(C)C(=O)Nc1ccc(S(=O)(=O)NCC2CCN(c3ncccc3C#N)CC2)cc1	2.74268	0.679092	2.36559
CNC(=O)CN1CCN(C(=O)c2nc(C)n[nH]2)CC1	-1.38308	0.74314	2.60879
C[C@H]1CC[C@H]([C@H](O)C2([NH+]3CCCC3)CCCC2)C[C@@H]1C	2.4111	0.815285	5.23039
CC(C)(C)c1ccc(C(=O)N(Cc2cccnc2)c2nc3ccc(S(C)(=O)=O)cc3s2)cc1	5.2393	0.376776	2.38064
CC(C)c1ccc([C@H]2C[C@@H]2C(=O)N2CCN(CC(N)=O)CC2)cc1	1.543	0.899281	2.83687
Cc1ccc(C)c(N2C[C@@H](C(=O)Nc3nnc(CCNC(=O)c4ccccc4Cl)s3)CC2=O)c1	3.77244	0.501393	2.82218
Cc1ccc([N+](=O)[O-])c(C)c1OCC(N)=O	1.07574	0.619038	2.17432
O=C(Nc1ccc(Cn2cncn2)cc1)c1ccc(-n2cc(Br)cn2)nn1	2.3169	0.527335	2.50193
COc1ccc(NC(=O)C2CCN(S(C)(=O)=O)CC2)c(OC)c1	1.3139	0.881873	1.90588
Cc1cccc(NC(=O)Nc2cc(NC(=O)Nc3cccc(C)c3)c(C)nc2C)c1	5.60328	0.445081	2.19182
C=CC[NH+](CC(=O)[O-])[C@H](C)c1ccc(F)cc1O	-0.5869	0.693854	4.81063
COCC[N+]1=C(C)C[C@@H](C(=O)CSc2nccc([O-])n2)[C@H]1C	0.7396	0.425409	4.65162
CC(C)[NH+]1CCC(N2CCN(CC3=c4ccccc4=[NH+]C3)C[C@@H]2CCO)CC1	-2.6246	0.528555	4.83478
Cc1nc(C[C@H]([NH3+])[C@@H]2COc3ccccc3C2)sc1C	2.16424	0.944268	3.80341
CNC(=O)Cn1ccc2ccc(NC(=O)Cc3cccc([N+](=O)[O-])c3)cc21	2.4767	0.51574	2.23212
Cc1ccc(CCN2C[C@]34C=C[C@H](O3)[C@H](C(=O)N3CC(O)C3)[C@H]4C2=O)cc1	0.52262	0.802758	4.86694
CCn1nc(C)cc1C(=O)Nc1nc(-c2ccco2)cs1	3.18022	0.791423	2.3633
O=C(c1ccc(-c2ccccc2)cc1)N1CCN=C1SCc1cccc(F)c1	5.2379	0.588076	2.16642
COc1ccc(OCCCC(=O)N[C@@H]2CCOc3ccccc32)cc1	3.4942	0.76586	2.38167
CCn1c(CC[NH3+])nnc1Sc1ncnc2ccc(F)cc12	1.3159	0.725029	3.04609
CC(C)[C@H](NS(=O)(=O)c1ccccc1F)C(=O)N(C)Cc1ccccc1F	2.9263	0.775732	2.60479
CC[C@H](C(=O)Nc1cc(Cl)cc(Br)c1O)N1CCCC1=O	3.1476	0.783477	2.96242
Cn1ncnc1NC(=O)NCCCC[NH+]1CCCC1	-0.6045	0.627406	4.08783
C[C@H](Nc1cc(F)cc(F)c1)c1cc(F)ccc1O	3.9826	0.850364	2.54469
C=CCNC(=O)/C(C#N)=C\c1ccc(OCC)cc1	2.29448	0.483164	2.18546
CC(C)[C@H](NC(=O)c1cccs1)C(=O)NN1CCOCC1	0.8659	0.859372	2.82233
C[C@H]1COC2(CCN(Cc3cc4ccccc4s3)CC2)O1	3.6287	0.823553	3.47754
Cc1cc(CCl)cnc1N(C)c1ccccc1	3.89672	0.738971	2.26023
CC[NH2+]Cc1ccc(OCC(=O)Nc2ccccc2)cc1	1.7874	0.820467	2.45217
CN(c1cc(C[NH3+])ccn1)C1CCCC1	1.2023	0.817219	3.07736
C=C1c2ccccc2C(=O)N1CC(=O)Nc1cccc(C(=O)NCCC)c1	2.8916	0.821586	2.02996
CC(C)NC(=O)CCNC(=O)[C@@H]1C[C@@H]1c1cccc2ccccc12	2.9742	0.849664	2.76223
C[C@H]1CC(N)=C(C#N)C1(C#N)C#N	0.79614	0.593248	4.24833
CC(=O)N[C@@H](CC(=O)N[C@H](C(N)=O)C(C)(C)C)c1c(F)cccc1F	1.5483	0.72811	3.23841
O=C(Cc1ccc2ccccc2c1)N(Cc1ccccc1)[C@H]1CCS(=O)(=O)C1	3.5982	0.648858	2.54357
C[C@H]1CCC[C@H](NC(=O)CN2CC[NH+](C/C=C/c3ccco3)CC2)C1	1.1882	0.823514	4.28371
CC[C@@](C)(C[NH3+])[C@](C)(O)Cc1ccc(OC)cc1	1.6469	0.815308	3.70397
CS(=O)(=O)NCC[NH2+]Cc1ccc(C(=O)[O-])cn1	-2.9423	0.537898	3.96435
Cc1cnn(CCCNC(=O)N2CCCC[C@H](N3CC[NH+](C)CC3)C2)c1	-0.02398	0.744123	3.8441
Cc1ccccc1CC(=O)N1CCC[C@@H]1CNC(=O)OC(C)(C)C	3.05322	0.91112	2.56086
Cc1ccc(S(=O)(=O)N2CCC[C@@H]2C(=O)N(C)Cc2cccc(Cl)c2)cc1	3.46012	0.747161	2.49714
CC(C)CC[C@@H](C)NC(=O)Nc1ccc([S@@](C)=O)c(F)c1	3.5093	0.82475	3.14913
Fc1cccc(Oc2nc(-c3ccncc3)nc3c2CCC3)c1F	4.0978	0.700063	2.40819
Cc1ccc(NC(=O)NC(=O)COC(=O)c2ccc(-n3cccc3)cc2)c(C)c1	3.59924	0.634224	2.10118
COc1cccc(CNC(=O)CSc2nnc(-c3ccc4[nH]c(C)c(C)c4c3)o2)c1	4.25184	0.415107	2.33406
NC(=O)c1c(NC(=O)c2cc([N+](=O)[O-])ccc2N2CCOCC2)sc2c1CCC2	2.3328	0.5694	2.40456
O=C(C=C1CCSCC1)NC[C@H](O)C[NH+]1CCc2ccccc2C1	0.5581	0.695616	4.65915
CCCN1CCO[C@H]([C@H](O)Cc2cc(C)cc(C)c2)C1	2.31764	0.897595	3.14251
CC1(C)O[C@@H]2O[C@@H]3OC(C)(C)O[C@H]3[C@@H]2O1	0.9718	0.612196	4.00944
CN(C)/C=C/C(=O)Oc1ccc(Cl)cc1	2.3207	0.44992	2.1226
COC(=O)c1sc(NC(=O)Cc2csc(C(C)C)n2)nc1C1CC1	3.5682	0.77239	2.61347
O=C(NC[C@@H](O)c1ccco1)c1csc2c1CCCC2	2.6833	0.906311	2.92455
Cc1ccc2nc(NC(=O)c3ccc(N4CCCC4)c([N+](=O)[O-])c3)sc2c1	4.36542	0.512181	2.11432
Cc1ccsc1[C@@H](C)[NH2+]CC1CCC(C(N)=O)CC1	1.97262	0.856114	3.84157
Cc1ccc(C[NH+]2CCN(c3nc4c(c(=O)[nH]c(=O)n4C)n3Cc3cccc(C)c3)CC2)cc1	0.99354	0.473272	3.32223
CC1(C)c2[nH]c3ccccc3c2C[C@H]2C(=O)N(Cc3ccccc3Cl)CC(=O)N21	3.8521	0.678807	3.15553
O=C(COC(=O)c1ccnnc1)Nc1ccc(C(F)(F)F)cc1	2.2909	0.873969	2.13159
CC(C)CNC(=O)CNC(=O)[C@H]1CCC[NH+]1Cc1ccc(F)cc1	0.2614	0.684937	3.9876
CC1CCC(NC(=O)CCc2nc(C(C)(C)C)no2)CC1	2.9946	0.916806	2.35245
CC(=O)NNC(=O)c1ccsc1NC(=O)c1ccc([N+](=O)[O-])cc1	1.6895	0.576115	2.18231
CCC[C@@H](C(=O)Nc1ccc(C)nc1C)/C(N)=N/O	1.79964	0.328802	2.9826
C[C@H](C#N)Sc1nc(-c2ccccc2)cs1	3.81428	0.748815	2.69247
C[C@H](Oc1ccc(F)cc1)C(=O)NCc1ccccn1	2.3044	0.911328	2.20105
Cc1ccoc1[C@@H](C)[NH2+]C1CCN([C@@H](C)c2ccncc2)CC1	2.83302	0.916485	4.13554
O=C(c1ccccc1Nc1cccc(C(F)(F)F)c1)N1CCCCC1	5.0751	0.80542	1.89296
O=S(=O)(N[C@@H]1CCCOc2ccc(F)cc21)c1ccc2c(c1)OCCCO2	3.1792	0.854574	2.82121
CC(C)Oc1ccccc1NC(=O)C(=O)NCc1ccncc1	2.1237	0.831828	1.96082
CCC(=O)Nc1cc(C(=O)OCC(=O)c2cccs2)ccc1C	3.44472	0.6362	1.96707
CCS[C@@H]1CC[C@@H](NC(=O)C(=O)Nc2cc(C)nn2C)C1	1.45742	0.833844	3.46627
O=C(NC1CCCCCC1)N[C@H]1CCSc2c(F)cccc21	4.3846	0.75954	2.80688
CCCCOc1ccc(C(=O)NCc2ccccc2Cl)cc1	4.4489	0.733108	1.58434
CCc1nsc(N2C[C@@H](C)C[C@@H]2c2ccccc2F)n1	3.8271	0.833664	3.37481
CC1(C)[C@H]2CC[C@]1(CS(=O)(=O)NCc1ccccc1N1CCOCC1)C(=O)C2	2.338	0.785708	4.06127
COc1cccc([C@H]2CCCN2C(=O)Nc2ccc(N3CCCC3=O)cc2)c1	4.191	0.832276	2.52535
C=CCN1C(=O)/C(=C/c2cccc(C)c2)S/C1=N/c1nnc(C)s1	3.94494	0.593903	2.71875
O=C(CCc1nc2ccccc2[nH]1)NCCC(=O)N[C@@H]1CCS(=O)(=O)C1	0.3051	0.65487	2.78176
c1ccc(-c2csc3ncnc(Nc4ccc5c(c4)OCCO5)c23)cc1	4.8731	0.539464	2.22748
Cc1csc(C2([NH2+]Cc3cnc(-c4ccsc4)s3)CCCC2)n1	4.16942	0.711248	3.783
CC[NH2+][C@@]1(C(=O)[O-])CC[C@@H](Oc2cccc(OC)c2)C1	-0.3015	0.802639	4.23358
Cc1cccc(N2CCN(C(=O)c3cc(C4CC4)on3)CC2)c1	2.82282	0.868518	2.18916
Cc1nc(Nc2ccc(OCC3CCOCC3)cc2)c2cc[nH]c2n1	3.81532	0.717133	2.46202
CCSC1(CNC(=O)Nc2cc(-c3ccccc3)on2)CCOCC1	3.7654	0.794914	2.93589
C[C@H](Cn1ccnc1)NS(C)(=O)=O	-0.1792	0.761975	3.00192
CCc1cccc(C)c1NC(=O)C[C@H]1C[NH2+]CCO1	0.84822	0.859183	3.65228
COc1cccc(C[NH+]2CCC[C@H](C(=O)c3ccc(SC)cc3)C2)c1OC	3.1035	0.578942	3.88545
NNC(=O)[C@@H]1CC[C@H](CSc2cccc(F)c2)O1	1.4553	0.37988	3.30744
CSc1ncc2c(-c3ccccc3)n[nH]c2n1	2.7418	0.551396	2.34853
CC[C@@H]1Oc2ccc(NC(=O)OCc3ccccc3)cc2CN([C@H](C)CC)C1=O	4.7334	0.732315	3.11514
O=C(CCC(=O)N1CCN(c2cccc(Cl)c2)CC1)Nc1ccc2[nH]ccc2c1	3.8888	0.648236	2.1565
C[C@@H]1CCc2sc(C(=O)N3CC[S@@](=O)C(C)(C)C3)cc2C1	2.856	0.790181	3.8981
C#CCOc1c(Cl)cc(/C=C2/C(=O)N(c3ccc(F)cc3)C(=O)N=C2[O-])cc1OC	2.8087	0.536752	3.03819
COc1ccc([C@H](C)NC(=O)CC(C)(C)C)cc1OC	3.3172	0.883123	2.31888
O=C(NCCCn1nc(C(F)(F)F)cc1C1CC1)c1ccc(Br)o1	3.9549	0.71421	2.59246
O=C(NC[C@@H]1CCC[NH+]2CCCC[C@H]12)c1cc2ccccc2n1Cc1ccccc1	3.2668	0.66433	4.06968
CCCN[C@@]1(C#N)CC[C@@H](n2cc[nH+]c2CCC)C1	2.24168	0.855578	4.79016
CN(C(=O)c1ccc(CN2CC[NH+](C)CC2)cc1)[C@@H]1CCc2ccccc21	1.7764	0.90221	3.49631
COCCNC(=O)CSc1nc2c(c(=O)n1-c1ccc(F)cc1)S[C@@H](C)C2	2.263	0.430591	2.96518
CNC(=S)NNc1ccc(Br)cc1	1.8699	0.563757	2.16167
O=C(NC[C@@H]1CCC[NH+](CC2=c3ccccc3=[NH+]C2)C1)[C@H]1NN=C2C=CC=C[C@H]21	-2.9678	0.451429	5.8405
COc1cccc([C@@H](NC(=O)[C@@H](C)c2ccsc2)c2nccn2C)c1	3.4995	0.719653	3.16182
CC(=O)NCCNC(=O)c1cnn(-c2ccc(C)c(Cl)c2)c1C1CC1	2.57742	0.775397	2.29927
Cc1ccc(C(=O)N(C)C)cc1OCC(=O)NCc1ccc(Cl)cc1	3.04542	0.851165	1.84046
Cc1ccoc1C(=O)NCc1nc(-c2ccccc2)n[nH]1	2.30312	0.769963	2.30283
COc1ccccc1[C@@H]1C[NH+]=C(N)N1c1ccc(Cl)cc1	1.3052	0.90877	3.27769
Cc1ccc2cc(C(=O)NCCCCC(N)=O)[nH]c2c1	1.86172	0.705914	2.07347
[NH3+]CCCN(C(=O)N1CCCC1)c1ccc(F)cc1	1.4799	0.890111	2.7561
CCN(CC)c1ccc(N)c(N)[nH+]1	0.5113	0.727822	3.93177
Cc1cc(NC(=O)C(=O)Nc2cn[nH]c2)n(-c2ccccc2C)n1	1.78944	0.64332	2.42659
CCC[NH+](CCC)[C@@H]1CCC(=O)C1	0.8129	0.681575	4.93383
Cc1nc(C2CCN(C(=O)N[C@H]3CCCN(c4cnn(C)c4)C3)CC2)no1	1.66952	0.887035	3.17479
COC(=O)[C@H](NCC(F)(F)F)c1cncn1C1CC1	1.584	0.8377	3.27442
COc1ccc(-c2nc(CNC(=O)N[C@@H]3C[C@](C)(OC)C3(C)C)n[nH]2)cc1	2.4831	0.721437	3.65859
CCC[NH+](CCO)C[C@H]1[C@H](N)C(C)(C)OC1(C)C	-0.1955	0.639563	5.51255
O=C(NCc1ccccc1-n1ccnc1)C(=O)Nc1ccc2[nH]ccc2c1	2.6085	0.487788	2.36879
CCc1cccc2c(C(=O)CN3C(=O)N[C@]4(CCCc5ccccc54)C3=O)c[nH]c12	3.6966	0.502322	3.42822
CCCC1=NN2C(=N)/C(=C\c3ccc(C(C)C)cc3)C(=O)N=C2S1	4.22927	0.800604	2.70716
Cc1ccc(O[C@H](C)CNC(=O)[C@H]2CS[C@@]3(C)CCC(=O)N23)cc1	2.33252	0.88833	3.41769
Cc1nc(-c2ccc(F)cc2)sc1C(=O)NNC(=O)C(C)(C)C	3.06472	0.818956	2.23231
O=C(COc1ccc(Cl)cc1Cl)Nc1nnc(-c2ccc(C(F)(F)F)cc2)o1	5.0797	0.58426	2.19262
COc1ccc(N2C(=O)/C(=C/c3c(C(=O)[O-])[nH]c4cc(OC)ccc34)SC2=S)cc1	2.9544	0.477893	2.75618
Cc1oncc1C(=O)Nc1ccc([N-]S(=O)(=O)c2ccc(F)c(C(F)(F)F)c2)cc1	4.78732	0.547444	3.26272
CCCC[C@H](CC)CNC(=O)Nc1ccc(C#N)cc1	3.89618	0.765071	2.46622
CCOc1ccccc1-c1cccc(C(=O)N(C)CCC(F)(F)F)c1	4.7767	0.716706	2.0739
Cc1cc(Br)cc(C)c1NC(=O)c1nnn[n-]1	1.46044	0.915736	3.54597
CCCN(C(=O)c1cccc2c(=O)c(C)c(-c3ccccc3)oc12)[C@@H]1CCS(=O)(=O)C1	3.80772	0.585146	2.98767
Cc1nn(C)c(=O)c(C(=O)NCC(C)(C)c2ccccc2)c1C	2.10474	0.943744	2.28757
NC(=O)c1cccc(CNC(=O)[C@@H]2C[C@H]3CC[C@@H]2O3)c1	0.9692	0.8704	3.93553
C/C(=C\c1ccccc1)C(=O)Nc1ccc([N+](=O)[O-])cc1C	3.94522	0.509371	2.01633
COc1ccc([C@@H]2c3c(-c4ccc(Cl)cc4)n[nH]c3C(=O)N2C2CCCC2)cc1OC	5.2351	0.570925	2.85568
O[C@@H]1c2ccccc2C[C@H]1CCC(F)(F)F	3.2348	0.813476	3.15856
Cc1cc2cc(CCNC(=O)c3ccccc3[N+](=O)[O-])c(=O)[nH]c2cc1C	3.02564	0.529534	2.21662
O=C(COC(=O)c1cccc(F)c1)NC1CC1	1.2611	0.811343	1.67206
Clc1ccc(C2([NH2+]C3CCCC3)CCOCC2)cc1	2.8517	0.8986	3.4528
NC(=O)[C@@H](NC(=O)c1cnc2ccccc2n1)c1ccccc1	1.5862	0.771191	2.42993
C[C@H]1CN(C(=O)[C@@H]2CCS(=O)(=O)C2)C[C@H](C)O1	0.0569	0.687717	3.42343
COc1ccc(-n2c(C)cn3c4c(=O)n(CC(C)=O)c(=O)n(C)c4nc23)cc1	1.04462	0.533952	2.58159
CC(=O)N[C@H](Cc1c[nH]c2ccccc12)C(=O)N1CCN(C(=O)c2cccc(F)c2)CC1	2.3388	0.644646	2.61963
C[C@@H](Oc1cccc(Cl)c1Cl)C(=O)N1CCC(CN(C)C(=O)OC(C)(C)C)CC1	4.8662	0.621125	2.84505
COc1cccc(CNC(=O)c2ccc([N+](=O)[O-])cc2F)c1	2.6725	0.67717	1.80052
[NH3+]C1([C@H]2CCO[C@@]3(CCSC3)C2)CCCC1	1.8434	0.766686	5.24999
O=C(Cc1cc(F)ccc1F)N1CCO[C@@H](c2ccc(Cl)cc2)C1	3.7608	0.817586	2.57469
Cc1ccc([C@@H]2CSCCN2C(=O)N[C@@H]2[C@@H]3CCO[C@@H]3C2(C)C)o1	3.20102	0.876552	4.29073
O=C(CCc1nnc2ccc(NCc3ccccc3Cl)nn12)Nc1ccc2c(c1)OCCO2	3.7323	0.416946	2.49121
Cc1ccc(NC(=O)NC(=O)[C@H](C)N2C[C@H](C)O[C@H](C)C2)cc1	2.14082	0.898543	2.99692
CCOC(=O)c1c(C)[nH]c(C(=O)/C(C#N)=C/c2cccc(F)c2)c1C	3.73722	0.377745	2.44758
O=C(Nc1cccnc1)N1CCN(C[C@H](O)c2ccccc2)CC1	1.9647	0.906112	2.40804
CCCCC(=O)N1CCN(c2nc3cccnc3s2)CC1	2.5301	0.869318	2.18119
Cc1ccccc1Cc1noc(CSc2ncnc3nc[nH]c23)n1	2.92742	0.437599	2.64954
CCOC(=O)/C(C#N)=C(\Cl)C(F)(F)F	2.12828	0.414043	3.00493
COc1ccc([C@@H](C)[NH2+][C@@H](C)c2ccc(F)cn2)c(OC)c1	2.6235	0.889462	3.71915
Fc1ccc([C@H]2Oc3ccc(Cl)cc3C3=C2[C@H](c2cccnc2)N2NC=NC2=N3)cc1	4.6783	0.611354	3.4729
Cc1cc(=O)n(C)cc1NC(=O)[C@H](C)Oc1ccc(F)c(F)c1	2.37792	0.940584	2.68934
CC(C)N(C)C(=O)NCc1ccnc(OC(C)(C)C)c1	2.8087	0.915788	2.47932
COc1ccccc1[C@H](C)NC(=O)C[NH+](C)C1CCS(=O)(=O)CC1	-0.0357	0.773139	3.98089
Cc1ccccc1CCNC(=O)[C@@H](C)NC(=O)C1CCCC1	2.34862	0.848085	2.26209
Cn1cnnc1C[NH+]1CC[C@]2(CCCN(C3CCCC3)C2=O)C1	0.1551	0.8857	4.90986
COc1ccc(CNC(=O)NC[C@@H](C)[NH+]2CCc3sccc3C2)cn1	0.9806	0.728832	4.16286
CC(C)N(CC(N)=O)C(=O)c1occc1COc1ccccc1	2.1945	0.850678	2.29968
COc1ccc(N2CCn3c(SCC(=O)Nc4nc(C)cs4)nnc32)cc1	2.93412	0.62893	2.42085
CN1CCc2cc([C@H](CNC(=O)C(=O)Nc3ccccc3F)[NH+](C)C)ccc21	0.7585	0.677275	3.48241
C[C@H]1CN(c2ccccc2C#N)C(=O)CN1C(=O)CCc1cc([O-])no1	0.81638	0.816671	3.5481
CC(C)c1ccc(CN(C)Cc2cc(=O)n(C)c(=O)n2C)cc1	1.8394	0.851359	2.2494
COc1ccccc1[C@H]1CCCN1C(=O)Nc1ccc(C(=O)NCC(C)C)cc1	4.45	0.726318	2.43221
CCn1ncc(Br)c1C(=O)N[C@@H]1C(=O)N2C(C(=O)NCC(C)C)=C(C)CS[C@@H]12	1.7252	0.622605	3.6545
O=C(NC1CCCCC1)[C@H]1SC(=S)n2c1nc(=O)c1cc3c(cc12)OCO3	2.495	0.770803	3.50012
Brc1cccc(-c2csc(Nc3cccnc3)n2)c1	4.7112	0.721215	2.0377
Cc1cccc(C)c1-n1nnnc1CS(=O)(=O)[C@@H](C)c1c(F)cccc1F	3.23334	0.655705	3.20484
C[C@@H](C[C@@H]1CCCCC[NH2+]1)[NH2+]CC(C)(C)C	0.8805	0.727219	5.54544
CC[C@H]1CCCC[C@H]1N(C)C(=O)c1ccc2c(c1)NC(=O)CN2CC	3.5058	0.889518	3.35423
CCOC(=O)c1ccc(N[C@H]2c3ccccc3C(=O)N2Cc2ccc3c(c2)OCO3)cc1	4.3587	0.561215	2.74291
Cc1nn(C)c(C)c1[C@H](C)NCCc1nc2c(F)cccc2n1C	2.95604	0.775386	2.99776
O=C(Nc1ccccc1)N1CCCC[C@@H]1[C@H]1CCC[C@@H]1O	3.234	0.863709	2.98104
Cc1cc2ccccc2n1CCC(=O)N(CCO)[C@]1(C)CCS(=O)(=O)C1	1.73792	0.836649	3.42429
CCC[C@@H](CC(=O)OC)NC(=O)[C@@H]1OCC[C@H]1C	1.2594	0.736038	3.58001
COCCOc1cccc(C[NH+]2CCC2(C)C)c1	1.279	0.777531	3.77581
COC(=O)Cc1ccc(C[NH+]2CC[C@H](CC(C)C)C2)s1	1.9145	0.817974	4.5195
Cc1noc(C)c1[C@H]1CCCN1C(=O)CCc1nc(-c2ccccc2)no1	3.63774	0.667344	2.85386
COc1ccc(CCNC(=O)c2cc(C)n(C3CC3)c2C)cc1OC	3.42954	0.821284	2.02951
Cn1cc(C(=O)N[C@H]2C[C@H]3CC[C@@H]2O3)c(-c2ccccc2)n1	2.1368	0.947477	4.09308
C[C@@H](Nc1ccc(CO)cc1)C(=O)NCCc1ccc(F)cc1	2.4773	0.734672	2.25547
Cc1cnc2nc(Cc3ccsc3)[nH]c2c1	2.91862	0.727396	2.58671
Cc1ccc([N+](=O)[O-])cc1-n1c(C)cc(/C=C2/C(=N)N3N=C(c4ccccc4)SC3=NC2=O)c1C	4.97823	0.305064	2.87962
CC(C)(C)OC(=O)NC[C@@H]1CCC[NH+](Cc2ccccc2N2CCOCC2)C1	1.8428	0.811037	3.95831
c1ccc(-n2nnnc2NC[C@@H]2CCOC2)cc1	1.1107	0.885178	2.77176
CCN(C(=O)CNC(=O)NCC1CCCC1)c1nc(C)cs1	2.29382	0.844405	2.46629
O=Cc1ccc(-c2cc(C(F)(F)F)cc(Cl)n2)cc1	4.2333	0.585767	2.21455
C[C@H]1COCCN1S(=O)(=O)c1ccc(CC#N)cc1	1.16208	0.843277	2.71939
C[C@H]1CN(c2oc(-c3ccccc3)nc2S(=O)(=O)c2ccc3c(c2)OCCO3)C[C@@H](C)O1	3.5592	0.574493	3.30295
C[C@@H]([NH2+]C[C@@H](C)[S@](C)=O)c1ccc(F)c(F)c1	1.3562	0.863052	4.55783
C[C@@H]1Cc2ccccc2N1S(=O)(=O)CCNC(=O)[C@H]1CC(=O)N(c2cccc(F)c2)C1	2.0758	0.740869	3.16427
C[C@@H](c1ccc2ccccc2c1)N(C(=O)NC[C@H]1CCCO1)C1CC1	4.2538	0.849324	3.03894
C[C@@H](NCc1nnc(-c2ccccc2)s1)c1ccc(-c2ccccc2)o1	5.3159	0.487756	2.66043
CCOCCn1c(C(C)(C)C)cn2c3c(=O)n(C)c(=O)n(C)c3nc12	1.0204	0.669733	2.84673
CCc1ccc(C(=O)CCC(=O)Nc2ccc(N3CCSCC3)cc2C)cc1	4.71222	0.65815	2.16226
O=C(Nc1cccnc1)C1=CC=CN2CCS(=O)(=O)N=C12	0.5177	0.876752	2.90377
CS(=O)(=O)N1CCCN(S(=O)(=O)c2ccc(F)c(F)c2)CC1	0.6208	0.812326	2.06534
Cc1nnc(CN(C)Cc2cc(Cl)ccc2F)n1C	2.54802	0.862526	2.30529
CC(=O)N1CC[C@@H](C(=O)N[C@@H]2CCCC[C@H]2OCCC(C)C)C1	2.3449	0.816578	3.25875
Cc1cnc([C@@H](NC(=O)N(C)Cc2nccn2C(F)F)C2CC2)s1	3.33582	0.848604	3.55652
COc1ccc(Br)cc1C(=O)NC(=S)Nc1cc(C)cc(C)c1	4.20134	0.737525	2.00051
COC[C@H](C)Cc1nnc(C[NH3+])o1	-0.3635	0.705562	4.01048
O=C(Nc1ccc2c(c1)COC2)C(=O)N[C@@H]1CCOC2(CCCCC2)C1	2.6534	0.794205	3.60688
Cc1ccc(NC(=O)C[NH+]2CCSC(C)(C)C2)c([N+](=O)[O-])c1	1.25202	0.653082	4.09452
CC(C)(C)[C@@H](CS)C[NH+]1CCN(c2ccccc2Cl)CC1	2.637	0.804629	4.16495
CC1=[N+](c2ccc(C)cc2)C(SCC(=O)Nc2cccc(C(F)(F)F)c2)=NC(C)(C)C1	6.02892	0.575964	3.03122
CC[C@@H]1C[C@@H](C)CC[C@@H]1[NH2+]CCNS(C)(=O)=O	0.3138	0.693373	4.65536
O=C(NCCc1cc(Cl)c2c(c1)OCCO2)C1CCN(C(=O)c2cccs2)CC1	3.3838	0.767594	2.35616
O=C(NCCN1CCOCC1)C1=Cc2ccccc2OC1	0.9108	0.90806	2.26556
Cc1ccccc1CS(=O)(=O)N1CCC[C@@H](C(=O)Nc2ccc(Br)cc2F)C1	4.07712	0.691514	2.62749
Cc1ccc(N2C(=O)C3=C4C[C@H](C(C)C)OC[C@@H]4SC3=NC2=S)cc1	3.88192	0.715034	4.05986
Cc1cccc(-c2nc3scc(CCNC(=O)C(=O)Nc4ccccc4Cl)n3n2)c1	3.71702	0.450659	2.43284
Cc1ccc(-[n+]2cc(-c3ccc(Br)cc3)n3c2CCC3)cc1	4.44892	0.575592	2.66853
Cc1nc(-c2ccccc2)c2c(n1)[C@@]1(C)CC[C@@H]2C1(C)C	4.62692	0.726281	4.00564
Cc1noc(C)c1COc1ccc(C(=O)N[C@@H](C)c2c(C)noc2C)cc1	3.96628	0.682618	2.81883
O=C(Nc1cccc(SC(F)F)c1)C1(O)Cc2ccccc2C1	3.4697	0.82311	2.54674
CCc1cc(NC(=O)Cc2cccs2)nn1-c1ccccc1	3.6774	0.7599	2.24256
CC1CCN(c2ccc([N+](=O)[O-])cc2C(=O)NCc2ccc3c(c2)OCCO3)CC1	3.5323	0.583583	2.27411
NC(=O)[C@]1([NH2+]C2CC2)CC[C@H](Oc2cc(F)cc(F)c2)C1	0.846	0.858939	4.32972
COc1ccc([C@@H](Cc2ccccc2C)NS(C)(=O)=O)cc1OC	2.84522	0.828754	2.47967
COCc1nc(C(=O)N2CCC[C@@H](n3cccn3)C2)cs1	1.9633	0.87095	3.02192
O=C(N[C@H]1C[NH+](C(CO)CO)C[C@@H]1C1CC1)c1ccsc1	-0.8756	0.577864	4.77207
C[C@@H]1CCCC[C@H]1[NH+]1CCC([NH2+][C@@H]2CCCCC[C@@H]2CO)CC1	1.117	0.675225	5.48593
CCC[NH+](C)C[C@@H]1CCN(Cc2cc(Br)ccc2[N+](=O)[O-])C1	2.1039	0.592467	4.04394
Cc1cccc([C@H]2CCCC[NH+]2Cc2noc(C3CC3)n2)c1C	2.87394	0.936553	4.28783
FC(F)n1ccnc1CSCc1nc(-c2cccc(Cl)c2)no1	4.415	0.626216	2.65348
CC(C)C/C([O-])=N/S(=O)(=O)Cc1ccc([N+](=O)[O-])cc1	1.2295	0.343157	2.95188
Clc1ccnc(-c2cccc(C3CC3)c2)n1	3.6744	0.716049	2.0922
CC[C@H](CC(=O)N1CCOC[C@H]1C(N)=O)c1ccccc1	1.283	0.897837	3.02047
C[C@@H](C(=O)NCc1ccccc1F)C1CCN(C(=O)c2ccc3nc(-c4ccccc4)oc3c2)CC1	5.4386	0.382695	2.84086
CS(=O)(=O)c1ccc(OCCOc2cccc(-n3cncn3)c2)cc1	2.1286	0.603332	2.0858
Cc1ccn2c(=O)c(C(=O)Nc3n[n-]c(C(F)(F)F)n3)cnc2c1	1.02122	0.759193	3.47593
CCc1nn(C)c(C[C@]2(C[NH3+])CCCC(C)(C)[C@@H]2O)c1Cl	1.9777	0.896929	4.35606
CC(C)Nc1ncnc(NNC(=O)c2ccco2)c1[N+](=O)[O-]	1.555	0.545017	2.55425
C=C(Br)CN1CCN(c2cc(C)[nH+]c(C)n2)CC1	1.54314	0.856793	3.57367
COc1cccc(CN/C([O-])=C/n2ccc3sccc3c2=O)c1	1.9776	0.731707	2.97854
Cc1cc([C@](C)(O)CNC(=O)[C@H]2CCCN2C(=O)CC(C)(C)C)c(C)o1	2.64734	0.838376	3.5157
O=C(CSc1ncccc1-c1nc2ccccc2[nH]1)Nc1ccc(S(=O)(=O)N2CCCC2)cc1	4.1402	0.360398	2.33991
SCCCCn1cc[nH+]c1	1.0122	0.503788	4.66965
N/C(=N\OC(=O)COc1ccccc1Cl)c1ccc(Cl)cc1	3.2359	0.386584	2.02372
CC(C)(C)OC(=O)[C@@H]1N[C@H](C(=O)[O-])C(C)(C)S1	-0.1123	0.719501	4.32138
C[C@@H]1CCCN(C(=O)Cn2cnc3c(nc4n3CCCCC4)c2=O)C1	1.5779	0.837212	3.00388
C[C@@H]1[NH+]=c2ccccc2=C1CCN1C(=O)[C@H]2CCCC[C@@H]2C1=O	-0.4951	0.79587	4.25514
Cc1cc2cc(CNC(=O)[C@H]3CCC(=O)N(CCCN4CCCC4=O)C3)ccc2[nH]1	2.34362	0.735527	2.98722
N#CCNC(=O)CSc1nc(-c2ccccc2)n[nH]1	1.20358	0.638008	2.40824
C[NH2+][C@H](Cc1c(F)cccc1Cl)c1cscc1Br	3.7801	0.839082	3.99622
O=C(NCC(=O)N1CC=C(c2ccccc2)CC1)NCc1ccccc1	2.8017	0.866389	2.05019
Cc1ccc(-c2cccc(C[C@@]3(C(=O)NC(C)C)CCN(C(=O)C4CC4)C3)c2)cc1	4.35782	0.745043	2.80605
C/[NH+]=C(/NCc1cc(C)on1)NCc1ccccc1-n1ccnc1	0.11452	0.470488	3.19898
CCSc1ccc([C@H](C)NC(=O)NCc2ncoc2C)cc1	3.65542	0.776308	3.04044
O=C(Nc1cccc(NC(=O)N2CCC[C@H]2c2cccc(F)c2)c1)C1CC1	4.5432	0.796561	2.44514
CC(C)NC(=O)c1ccc(OCC(=O)N2[C@@H](C)CCC[C@H]2C)cc1	2.9931	0.892398	2.72443
O=C([O-])CCN1C(=O)C(=O)/C(=C(\O)c2ccc(Cl)cc2)[C@@H]1c1ccc2c(c1)OCO2	1.6304	0.440483	3.04706
CCOC(=O)c1ccc(/[NH+]=c2\oc3c(OCC)cccc3cc2C(N)=O)cc1	1.4201	0.634897	3.05798
C[C@H](Cn1cccn1)[NH2+]CC(=O)N1C[C@H](C(N)=O)Oc2ccccc21	-0.8855	0.74314	4.02034
C=CCSc1nc(N)c(C#N)cc1C#N	1.68526	0.618219	2.9207
COc1cc(/C=C/c2cc(C(=O)[O-])c3ccccc3n2)ccc1OCC(=O)[O-]	0.906	0.610442	2.89165
O=C(CCC(=O)c1ccccc1)Nc1ccn(-c2ncccc2Cl)n1	3.5223	0.671067	2.18464
Cc1nc(CCNC(=O)c2ccc(OCC(F)F)nc2)cs1	2.46292	0.847849	2.45425
COc1cccc2cc([C@@H](C)NC(=O)N3CCC(CC[NH+](C)C)CC3)oc12	2.4586	0.816167	3.55618
C[C@@H]1Cc2ccccc2N1C(=O)NCc1ccc[nH+]c1N1CCOCC1	1.9981	0.922871	3.62922
N#Cc1ccc(OCC(=O)Nc2ccccc2N2CCc3ccccc32)cc1	4.26998	0.699642	2.02882
C[C@H](CCc1ccccc1F)[NH2+]CCc1nc2cc(F)ccc2n1C	2.9787	0.695539	3.45521
[NH3+]C[C@H]1CCC[C@H]1N1CCOCC1	-0.2708	0.665197	3.84172
CC[NH+](C1CC1)[C@@H](C[NH3+])c1cccc(OC)c1OC	0.054	0.753078	4.59965
CCCn1nnnc1C[NH+](C)C1CCN(c2ccc(F)cc2)CC1	0.9059	0.866484	3.70951
C[C@]12CC[C@H]3[C@@H](CC[C@]4(O)C[C@@H](O)CC[C@]34C=O)[C@@]1(O)CC[C@H]2C1=CC(=O)OC1	1.8982	0.482645	4.82126
COc1ncnc(N2CC[NH2+][C@H](C)C2)c1[N+](=O)[O-]	-0.8347	0.584132	4.19183
CC1(C)C(=O)N(CC2(CC(N)=S)CC2)S1(=O)=O	0.3934	0.767839	3.70481
Cc1cc(NC(=O)[C@H]2CCOc3ccccc32)c2ncccc2c1	4.04802	0.747145	2.68241
Cc1nn(C)cc1CN1CCN(C(=O)[C@@H]2C[C@@H]2C)CC1	1.02872	0.839234	2.98613
C[C@@H]1CCC[NH+](CCCCNC(=O)Nc2ccccn2)C1	1.2981	0.699844	4.12474
CC(C)N[C@@]1(C#N)CC[C@@H](N(C)C[C@@H]2CC[NH+](C)C2)C1	0.26568	0.777037	5.43477
CC(C)N(C(=O)CSc1ncnc2sc3c(c12)CC[C@H](C)C3)C(C)C	4.5536	0.541308	3.10439
CCOC(=O)CN(CC1CC1)C(=O)[C@@H]1SCCc2sccc21	2.8802	0.741962	3.38915
Cc1ccc([N+](=O)[O-])cc1S(=O)(=O)/N=C(\[O-])[C@H](C)OCC(C)C	1.41182	0.32248	3.45494
CCNc1nc2c(s1)[C@@H](c1ccc(Cl)c(Cl)c1)CC(=O)N2	4.3558	0.834953	3.12512
C[C@@]1(c2ccc(C[NH3+])cc2)NC(=O)NC1=O	-0.5169	0.609219	3.48451
O=C([O-])C[C@@H]1CN(c2ccc([N+](=O)[O-])cc2Cl)CCO1	0.5934	0.607551	3.18747
CCOC(=O)c1nc2ccccc2nc1Nc1ccc(F)cc1F	3.8283	0.714205	2.09953
Cc1noc(C)c1CSc1ccccc1C(=O)Nn1cnc2ccccc21	4.31734	0.50204	2.46126
CC(C)C(=O)N1CCN(S(=O)(=O)c2cccc(Br)c2)CC1	1.938	0.816168	1.97093
OCc1cn2c(n1)OC(Cl)=CC2	0.848	0.718629	3.97004
C[NH2+][C@@]1(C(=O)[O-])CC[C@H](Sc2nccc(=O)[nH]2)C1	-1.9036	0.659931	5.00022
C[NH+](C)C1([C@@H](N)c2cnccn2)CCCCCC1	0.7139	0.789384	4.19303
CC1(C)CC[C@@H](CNC(=O)c2ccc3nncn3c2)c2ccccc21	3.3143	0.785064	3.12899
C[S@](=O)CC[NH2+]C/C=C/c1ccc(C#N)cc1	0.51338	0.761925	4.12311
C[NH+]1CCN(Cc2ccc(C[NH2+]Cc3cnn(-c4ccccc4)c3)cc2)CC1	0.4662	0.64148	3.71186
N#C[C@H]1CCC[C@@H]1NC(=O)c1c(F)ccc([N+](=O)[O-])c1F	2.29508	0.684322	3.38715
CC(C)COc1ccc([C@H](C)[NH2+]C2C[C@H](C)O[C@@H](C)C2)cc1	3.3018	0.859713	4.07903
CC(=O)Nc1cc(NC(C)=O)cc(C(=O)Nc2cc(C)cc3cccnc23)c1	3.71232	0.627913	2.15288
Cc1cccnc1C[C@@H](Cl)c1ccoc1	3.50562	0.725011	3.11334
CNC(=S)N1CCCN(c2ccc(C#N)cn2)CC1	0.96968	0.781977	2.37308
C[C@@H](c1cscc1Br)[C@@H](C)Cl	4.2414	0.663843	4.07554
C[NH2+][C@@H](c1ccc(F)cc1F)[C@@H]1CCOC2(CCC2)C1	2.5484	0.903865	4.57448
CCOC(=O)c1cccc(NC[C@H](O)c2ccc(Cl)cc2)n1	3.0572	0.791093	2.50685
Cc1noc(C)c1COc1ccc(CN2CCOC(C)(C)C2)cc1	3.48124	0.821326	2.31238
CC(=O)N[C@@H]1C(=O)N(Cc2ccccc2OCCC(C)C)c2ccccc21	3.8355	0.784667	2.68836
CCn1cnc2c1c(=O)n(CC(=O)c1cc(C)n(-c3nccs3)c1C)c(=O)n2Cc1ccccc1	3.17484	0.323276	2.7298
CC(=O)NCCC[NH2+][C@@H](c1ccccc1F)C1CCCC1	2.1466	0.746098	3.53783
CC[C@H](S[C@H](C)c1cccs1)C(N)=O	2.8062	0.837969	3.61989
O=C(CCCOc1ccccc1)N1CC[C@](O)(C(F)(F)F)C1	2.3713	0.848994	2.77497
O=C([O-])[C@H]1CCCC[NH+]1Cc1cccc2ccccc12	0.5271	0.900523	4.21962
COCCOC(=O)C1=C(C)NC2=C(C(=O)C[C@@H](c3ccccc3)C2)[C@H]1c1cccnc1	3.6328	0.555393	3.17022
Cc1ncsc1C(=O)N1CCC[C@H]1c1nc2c(c(C)[nH+]1)CCCN2CC1CCCCC1	4.27924	0.682746	3.92284
CC(=O)N[C@@H](C)C(=O)Nc1ccc(F)c(Cl)c1	1.9422	0.875514	2.18722
C[C@@H]1C[C@@H](C)CN(C(=O)[C@@H](C)Sc2nnc(-c3c[nH]c4ccccc34)o2)C1	4.203	0.655363	3.43398
C[S@@](=O)c1ccc(C[NH+]2CCC(OC[C@H]3CCCO3)CC2)cc1	1.1669	0.85693	4.46779
COC(=O)c1ccccc1NC(=O)C1=C(C)NC(=O)N[C@@H]1c1ccc(O)c(O)c1	2.151	0.39739	2.75924
COCCC(=O)N1CC[C@](Cc2ccccc2-c2ccccc2F)(C(=O)N(C)C)C1	3.3786	0.68707	2.97743
O=C(CN1CCCCCC1=O)Nc1cc2c(cc1Br)OCCO2	2.5614	0.869599	2.26383
CNC(=O)[C@@H]1CCCN(S(=O)(=O)c2c(C)nn(CC(=O)NC(C)(C)C)c2C)C1	0.56134	0.746428	2.96886
O=C(COc1c(Cl)cc(Cl)cc1Br)NNC(=O)c1ccc([N+](=O)[O-])cc1	3.5041	0.509577	2.15585
CC(C)n1nccc1NC(=O)[C@H](C)Sc1ccccc1	3.5833	0.83463	2.57641
Cc1ccc(NC(=O)Cn2c(=O)oc3cc(S(=O)(=O)N4CCCCC4)ccc32)c(Cl)c1	3.36962	0.612696	2.29625
CC(C)[C@@H](NC[C@H](O)c1ccc(F)cc1)c1cccnc1	3.241	0.8438	2.8443
C[NH2+][C@@H]1C[C@@H](C)CC[C@@H]1C(C)(C)[C@@H]1CCOC2(CCC2)C1	3.3599	0.832359	5.39357
Cc1sc(NC(=O)Cc2ccc(F)cc2)nc1-c1ccc(F)cc1	4.57792	0.719538	1.89615
Cc1cc([C@@H](C)NC(=O)[C@@H](C)c2ccsc2)c(C)s1	4.40734	0.850753	3.25012
Cn1c(Cn2ccnc2)nnc1[C@@H]1CCCN(C(=O)CCc2cccs2)C1	2.4602	0.654279	3.11405
COc1cccc(CNC(=O)C2(N3C[C@H](C)O[C@H](C)C3)Cc3ccccc3C2)c1	2.9582	0.839198	3.27617
CC1CCN(C(=O)Cc2coc3ccc4ccccc4c23)CC1	4.387	0.673545	2.16253
CC(=O)N1CCc2cc(-c3csc(NC(=O)C(C)C)n3)ccc21	3.3136	0.922827	2.22688
COC(=O)N1CCc2c(sc(NC(=O)c3ccccc3Br)c2C#N)C1	3.75908	0.778831	2.37298
CCCNC(=O)Cn1nc(-c2ccccc2)c2ccccc21	3.2295	0.772521	1.86543
Cc1cc(C)c2nc(N(CC[NH+](C)C)C(=O)c3cc(C)n(C(C)C)n3)sc2c1	2.79026	0.688024	3.41543
COCC[C@]1(C)O[C@]1(C(=O)OC)C(C)C	1.3796	0.519796	4.00306
CCC[C@@H]1NC(=O)N(CC(=O)Nc2ccccc2Oc2ccccc2)C1=O	3.1379	0.72624	2.51807
Cc1c(NC(=O)c2cc(F)ccc2O)cccc1C(=O)N1CCOCC1	2.56442	0.881986	1.98528
CCc1ccccc1NC(=O)[C@@H](C)N1CCO[C@H](C)C1	2.2967	0.918746	2.69349
CSC[C@H](C)N(C)C(=O)c1ccc(N(C)C)cc1F	2.7152	0.826473	2.96865
CC(=O)NCc1ccc(C(=O)CSc2nnc3sc4ccccc4n23)cc1	3.5551	0.388825	2.28176
C[C@@H]([NH3+])c1ccccc1O[C@H]1CCO[C@]2(CCSC2)C1	2.423	0.931027	4.79028
Cc1cc(O)c(C(C)C)cc1[N-]S(=O)(=O)c1c[nH]c2ncccc12	4.09442	0.716625	3.42361
CSc1nc2nnc3c(=O)n(-c4cccc(Cl)c4)ccc3n2n1	2.1987	0.520193	2.70377
Cc1cccc(N2CCN([C@H](c3nnnn3Cc3ccccc3)C(C)C)CC2)c1C	3.85754	0.604561	2.75419
CN1CCC[NH+](Cc2cc(Cl)ccc2N)CC1	0.6426	0.773909	4.16665
O=S(=O)(C1CC1)N1CCC([NH2+]Cc2ccncc2)CC1	0.1016	0.860414	3.50594
C=Cn1cc(C[NH+]2CC[C@@H](CNC(=O)c3ccc(C#N)cc3)C2)cn1	0.69008	0.82929	4.5096
COc1ccc([C@H]([NH2+]Cc2csc(-c3ccsc3)n2)C(C)C)cc1	4.3409	0.652848	3.58517
C[C@@H](O)[C@@H](C)S(=O)(=O)c1ccc(F)cc1	1.3687	0.809303	2.88595
CC(C)NC(=O)NC(=O)[C@@H](C)N1CC[NH+](CCc2ccccc2)CC1	0.0523	0.700319	3.66801
CSc1ccc2c(C)cc(N3CCO[C@@H](C(F)(F)F)C3)nc2c1	4.03262	0.741861	3.15424
NC(=O)c1ccc(-c2nnn(CC(=O)NCC3CCCCC3)n2)cc1	1.1355	0.826794	2.19931
CN1C(=O)c2cc(NC(=O)Cn3cc(Br)cn3)ccc2Oc2ncccc21	3.0616	0.684835	2.604
COc1ccc2ccccc2c1CN(C)[C@@H](C(N)=O)c1cccc(F)c1	3.6459	0.717336	2.6069
CCO[C@@H]1C[C@@H]([NH+](C)CCn2c(=O)oc3cccnc32)C12CCCC2	1.242	0.865066	5.03745
CCN1CC(=O)Nc2cc(C(=O)N[C@H]3CCO[C@@H]3c3ccccc3)ccc21	2.725	0.869759	3.26315
Cc1nnc(N(CCC(C)C)C(=O)c2ccc(Cl)cn2)c2ccccc12	4.67952	0.626592	2.54848
Cc1ccoc1/C([O-])=N/S(=O)(=O)c1ccc(C(F)(F)F)cc1	2.10262	0.639038	2.88732
CSc1ccccc1NC(=O)CSc1nc2ccc(Cl)cc2[nH]1	4.669	0.617956	2.13696
Cc1sc2ncn(CC(=O)N[C@@H](c3ccccc3)C(C)C)c(=O)c2c1C	3.58834	0.728899	2.67551
CC[C@H](C(=O)NCCOC)N1C(=O)CCCc2ccccc21	1.8971	0.82167	2.71152
CC[C@@H]([NH3+])[C@H](c1cc(Br)cs1)N(C)CCS(C)(=O)=O	1.5486	0.799454	4.26346
CC(C)(C)OC(=O)N1CC[C@H]([S@@](=O)c2cccc(Cl)c2Cl)C1	4.1104	0.763539	3.52308
Cc1cc(C)n2c(C[NH2+][C@@H]3CCCc4ccc(F)cc43)cnc2n1	2.62624	0.801995	3.93245
CC(=O)Nc1ccc(NCc2cn3c(C)cc(C)nc3n2)c(Cl)c1	3.57004	0.740835	2.422
C/C(=C(\C#N)C(=O)NN)c1ccc(F)cc1	1.11268	0.26031	2.53749
O=[N+]([O-])c1cccc(CSc2nc3ccccc3[nH]2)c1	3.7634	0.436555	2.01569
CC(=O)c1ccc(Nc2ncnc(Nc3ccccc3C)c2[N+](=O)[O-])cc1	4.38302	0.36354	2.12555
c1ccc([C@@H](C[C@@H]2CCOC2)[NH2+]C2Cc3ccccc3C2)cc1	2.8851	0.895651	3.82438
C[C@H]1CCC[C@H](C)N1C(=O)N1CCC[C@H]([NH+](C)C)C1	0.9782	0.765021	4.45394
COc1cccc([C@H]2C[NH2+]CC[NH+]2C)c1	-1.172	0.664037	5.10999
CN1CCO[C@@H]2CN(Cc3ccc(C#N)o3)C[C@@H]21	0.66608	0.78216	3.77932
COc1ccc(NC[C@H](C)Oc2cccc(C)c2)cc1	3.88302	0.836387	2.21339
CCc1nc(CN2CC[NH+](Cc3cc(Cl)c(OC)c(OC)c3)CC2)no1	1.2033	0.786687	3.51747
COc1ccc(CN(C)C(=O)CCC(=O)c2cccs2)cc1F	3.5173	0.710789	2.10399
O=C(CCC(=O)N1CCC(c2ccccc2)=N1)Nc1cccc(Oc2ccccc2)c1	4.8342	0.576472	2.15821
Cc1nnc(Cc2ccc(NC(=O)c3ccc(N4CCOCC4)cc3)cc2)o1	3.05772	0.726427	2.10345
Cn1cc(C(=O)Nc2ccc(CC(N)=O)cc2)c(-c2ccccc2)n1	2.3672	0.75094	1.95503
CCC[C@@H](NC(=O)C1C[C@@H](C)O[C@H](C)C1)C(=O)OC	1.6479	0.778656	3.29539
CNC(=O)[C@H]1CCCCN1C(=O)c1sc2nc(C)nc(C)c2c1C	2.35726	0.906464	2.87969
COc1cccc(CC(=O)N2CCC[C@@H](c3ccc(Cc4ccccc4)cn3)C2)c1	4.6297	0.579028	2.60076
CCc1nc(C)sc1CNC(=O)CCc1nc(-c2ccccc2C)no1	3.62134	0.669219	2.43285
CCc1ccc(N)cc1S(=O)(=O)N(C)CC(=O)NC	0.1977	0.774688	2.28294
CC(C)C[C@H]1COCCN1C(=O)CSCC(=O)c1ccccc1	2.876	0.713394	2.77558
CCCCC(=O)Nc1ccccc1NS(=O)(=O)c1ccc(Cl)cc1	4.2695	0.736583	1.77045
CCCc1cc(C(=O)Nc2ccc3ccccc3c2)n(C)n1	3.7781	0.771763	2.00917
CC(C)(C)c1nc(CNC(=O)N[C@H]2CCCC2(C)C)no1	2.745	0.893237	3.3128
Cc1noc(C)c1CC(=O)NCc1nnc2n1CCCC2	1.07814	0.921996	2.46526
CC(=O)N[C@H](C)C(=O)NCC1(c2ccc(F)cc2F)CC1	1.6372	0.874928	2.76929
C[NH2+]Cc1cc(Br)c(OCc2ccc(Cl)c(Cl)c2)c(OC)c1	4.0367	0.758109	2.80388
CCn1cc([C@H]2OCC[C@H]2C[NH2+]Cc2ccc(C)s2)cn1	2.11412	0.891619	4.45524
CC[C@H]1CCCCN(C)C1=O	1.6549	0.568297	2.75598
CCOC(=O)[C@@]1([NH2+]C)CC[C@H](S[C@@H]2CCC[C@H](C)C2)C1	2.3459	0.793464	4.82621
CCOC(=O)[C@@H](C)n1c(=O)c(C(F)(F)F)nc2cc(C)c(C)cc21	3.15624	0.792968	2.95998
CCSc1ccc(NC(=O)C(=O)NCc2nc3ccccc3s2)cn1	3.0582	0.524964	2.35196
Cc1ccc2c(c1)N(C(=O)c1ccc(-n3ccnn3)cc1)CCC2	3.16872	0.718726	2.27957
CCC[C@H](CCc1ccccc1)NC(=O)N(C)CC	3.4492	0.784743	2.51367
C[C@H](NC(=O)N1CC[C@](O)(C(F)(F)F)C1)c1ccc2c(c1)OCO2	2.185	0.863824	3.35283
O[C@]1(C[NH2+][C@@H]2CCN(CC(F)(F)F)C2)CCCc2ccccc21	1.4105	0.885979	4.16661
CC(=O)Nc1ccc(S(=O)(=O)N2CCc3ccccc3[C@H]2CC(=O)NCc2cccc(C)c2)cc1	3.94802	0.505406	2.7104
CCOC(=O)c1ccccc1NC(=O)/C=C/c1ccc(Br)cc1	4.2777	0.602348	1.83637
C[C@@H]1CN(Cc2noc(-c3ccc(F)cc3)n2)CC[C@@H]1[NH3+]	1.328	0.936186	3.53901
COC[C@H]([NH2+][C@H]1CCCN(c2ccccc2F)C1)C(C)C	2.0289	0.87407	3.91418
CCOC(=O)c1ccc(N2CN(CCc3ccccc3)CNC2=S)cc1	3.0175	0.617111	2.32447
Cc1cccc2[nH+]c(CNC(=O)NCCNc3ccc4ccccc4n3)cn12	2.52132	0.452201	3.21356
CC(C)[C@@H](NC(=O)[C@]12CC[C@H](C[C@@H]1Br)C2)c1nc(C2CC2)no1	3.714	0.766486	4.95593
C[NH+](C)CC(=O)N1CCN(C(=O)CCc2nc3ccccc3n2-c2ccccc2)CC1	0.7734	0.651616	2.80618
CC(C)(C)C[NH+]1CCC(Oc2ccc(C(=O)N[C@@H]3CCOC3)cc2Cl)CC1	2.3309	0.805104	3.91096
Nc1ccc2c(c1)CC[C@H]2Nc1ccc(I)cc1	3.9728	0.61335	2.62611
O=C(CN1CCN(Cc2cccnc2)CC1)N1CCC[C@H](C(F)(F)F)C1	2.0001	0.817068	2.69416
C[C@H](Cc1c(Cl)cccc1Cl)NC(=O)CCC(=O)NC1CCCC1	3.8796	0.739579	2.54357
Cc1oc(C(=O)N2CCCC(C)(C)CC2)cc1S(=O)(=O)N(C)C	2.49062	0.84513	2.50536
O=C(Nc1ccccc1)N1CCC([C@@H](O)c2ccc(Cl)cc2)CC1	4.3175	0.834767	2.35901
COc1ccc(N)cc1-c1ccccc1	2.9444	0.747637	1.48253
C[C@@H](O)C[C@H]1CCC[NH+]1Cc1ccc(N(C)C)cc1	1.0708	0.842787	4.58071
CC[C@@H](C)N(C)C(=O)CNC(=O)c1cccc(C)c1	1.98172	0.886492	2.377
CN(Cc1ccncc1)C(=O)c1ccc(I)cc1	2.9584	0.788673	1.91811
CC[C@H](CSC)N(C)C(=O)Nc1ccc(C)cc1F	3.73942	0.867315	2.90648
Cc1cccc(NC(=O)NC(=O)CN2C(=O)c3ccccc3S2(=O)=O)c1C	1.79624	0.839724	2.30504
COc1cc(Cl)c(C)cc1NC(=O)CSc1nnnn1-c1cccc(F)c1	3.50262	0.615394	2.19689
Cc1c(Cl)cccc1NC(=O)N(C)[C@@H](C)c1cccc(O)c1	4.57892	0.831636	2.50227
O=C(Nc1ccc(Br)cc1F)[C@H]1CCCN1C(=O)C12CC3CC(CC(C3)C1)C2	4.7341	0.693323	3.9549
Cc1cc(CC(=O)Nc2ccc(OC(F)F)c3ncccc23)no1	3.31382	0.761201	2.34999
C[C@H]1CCC[NH+](CC(=O)Nc2cccc(NC(=O)c3ccccc3)c2)C1	2.1922	0.77474	3.5718
CNC(=O)c1nn(CN2CCN(c3cccc(C)c3C)CC2)c(=O)c2ccccc12	2.15264	0.722825	2.27922
CCCS(=O)(=O)c1ccc(NCc2cn[nH]c2N)cc1	1.7877	0.759108	2.41541
Cc1[nH]c(=O)[nH]c(=O)c1CCC(=O)Nc1ccc(Cl)cc1	1.59632	0.807388	2.04753
Cc1cc(Cl)ccc1NCc1c(C)n(C)n(-c2ccccc2)c1=O	4.05834	0.74846	2.20942
O=C(CCC(=O)N1CCC(c2ccccc2)=N1)Nc1ccccc1F	3.181	0.896146	2.08941
CC(C)(C)[NH2+]Cc1ncoc1[C@H]1CCCCO1	1.7781	0.880748	4.35085
CC[NH+](CC)[C@@H](CNC(=O)c1ccncc1Cl)c1ccccc1	2.1308	0.818694	3.54884
C[C@H]1CC[C@H](C(N)=O)CN1C(=O)Cn1ncc(=O)c2ccccc21	0.5089	0.904998	3.12451
CCOC(=O)[C@H]1CCCN(c2ncnc(NNC(=O)c3ccccc3)c2N)C1	1.5952	0.511404	2.74327
CSC[C@@](C)(O)CNC(=O)c1c(C)nc2ccccn12	1.48652	0.884805	3.21543
CC(C)C[C@](C)(O)CNC(=O)C1CCC(C[NH3+])CC1	0.948	0.68226	3.47567
CC(C)CC(=O)N1CCC[C@H](NS(=O)(=O)c2cccc(F)c2)C1	2.1411	0.894633	2.56648
C[C@H]1CCC[C@]2(CC[NH2+]C[C@@H]2c2cccc(Br)c2)C1	3.6963	0.789107	4.85255
CCn1cnnc1SCC(=O)c1ccc(OC)cc1OC	2.2902	0.578423	2.19786
Cc1nn(-c2ccccc2)c(C)c1S(=O)(=O)N1CCCCCC1	3.05384	0.857285	2.00845
CCN(CC)c1ccc(/C=C2/SC(=O)N([C@H](C)C(=O)OC)C2=O)cc1	3.1306	0.564489	2.82266
CN(Cc1ccc(OC(F)(F)F)cc1)C(=O)c1csc(-c2cccs2)n1	5.0424	0.579774	2.32324
COc1ccc(OC)c([C@H]2CCCN2C(=O)Nc2ccccc2Cl)c1	4.7262	0.819385	2.36778
C[C@@H]1CCC[C@H](NC(=O)CCNC(=O)c2ccccc2)[C@@H]1C	2.7474	0.873755	2.75253
CC1=C2[C@H](c3cccc(OCC(C)C)c3)CC(=O)N[C@@H]2N(c2ccc([O-])nn2)N1	1.8134	0.802797	4.19881
CCc1c(C)sc(NC(=O)c2cc(S(N)(=O)=O)c(Cl)cc2Cl)c1C(N)=O	2.92432	0.658944	2.47638
Cc1ccc(Cl)c(NC(=O)COC(=O)C23C[C@@H]4C[C@@H](CC(O)(C4)C2)C3)c1Cl	4.11482	0.702535	4.7513
C[C@@H]1SCCC[C@]1(C[NH3+])N1CCC(C[NH+](C)C)CC1	-0.2609	0.772734	5.40403
COc1ccccc1N(C)S(=O)(=O)c1ccc(C(=O)Nc2cccc([N+](=O)[O-])c2C)cc1	3.98922	0.410113	2.14439
O=C(c1cc2cccc(Cl)c2o1)N1CCC([C@@H](O)c2ccccc2)CC1	4.672	0.697012	2.68758
Cc1c(C(=O)N2CC[C@H](NC(=O)OC(C)(C)C)C[C@H]2C)cnn1C(C)C	3.29022	0.877473	3.33352
O=[N+]([O-])c1ccc(N2CC[NH+](CCO)CC2)c(/C=N/c2ccc3c(c2)oc2ccccc23)c1	2.942	0.267805	3.52723
CCOC[C@@H]1CC[NH+](CC(=O)Nc2nc3ccc(F)cc3s2)C1	1.3152	0.844504	4.17943
O[C@H]1CCCC[C@@H]1[NH+]1CCN(Cc2cnn(-c3ccccc3)c2)CC1	0.8763	0.881088	4.06727
C[C@@H](Sc1ccc(Cl)cc1)C(=O)N[C@H](C)c1nc2ccccc2[nH]1	4.5743	0.626752	2.81819
O=S(=O)(Cc1noc(Cc2ccccc2)n1)c1ccc2ccccc2c1	3.7875	0.522459	2.12715
COC(=O)c1cc([C@@H]2CC(=O)Nc3c2c(C(C)(C)C)nn3C)ccc1O	2.6839	0.802837	3.31163
CC1CCC(C#N)([C@H](O)C=O)CC1	1.26628	0.659935	3.97257
CCOc1c(OC)cc(C[NH+]2CCNC(=O)[C@@H]2CC)cc1OC	0.3958	0.778887	4.17901
CC[C@@H]([NH2+]CCCC(C)(C)C)c1cnn(C)c1	2.2609	0.759623	4.2396
Cc1nccn1-c1ccc(C[NH2+][C@@H](C)c2ccccc2N(C)C)cc1F	3.21042	0.727665	3.59432
Cn1ncc(SCC(=O)[O-])c(Cl)c1=O	-0.7243	0.672856	3.31545
CN(C)C(=O)Nc1cccc(CN[C@H](Cc2ccccc2)C(F)(F)F)c1	4.0433	0.781952	2.67165
CCc1noc([C@@H](C)[NH+]2CC=C(c3cccc(OC)c3)CC2)n1	2.0738	0.921828	4.21745
CCN(CC)c1ncnc(Cl)c1[N+](=O)[O-]	1.8844	0.451495	2.56878
COc1ccccc1NC(=O)C(=O)N[C@H](c1ccc(F)cc1)c1nccn1C	2.4121	0.664009	2.61161
O=C(CC[NH+]1Cc2ccccc2O[C@H](c2ccccc2)C1)NCc1cn2c(n1)SCC2	2.2139	0.625126	4.20128
NC(=O)C1CCN(c2cc(N3CCOCC3)ccc2[N+](=O)[O-])CC1	1.1331	0.662484	2.25786
Cc1csc(CSc2ccc(N)cc2Cl)n1	3.97942	0.653712	2.39792
CCCCn1ncc(NC(=O)N2CCC[C@@H](C)[C@H]2CO)c1C	2.61632	0.875522	3.33665
Cc1noc([C@H]2CCCCN2C(=O)[C@@H]2C[C@@H]2c2ccccc2)n1	3.23532	0.859122	3.2038
Cc1ccc(NC(=O)[C@@H](C)Sc2nnnn2C2CC2)c(F)c1	2.57482	0.85498	2.64901
Cc1cc2c(c(=O)o1)C(c1ccc(Cl)c(Cl)c1)c1c(cc(C)oc1=O)O2	4.80254	0.44571	2.77746
CCOc1ccc(F)c(C(=O)NCc2ccnc(OC(C)(C)C)c2)c1F	3.8658	0.818314	2.415
Cc1cc2ncn(CC(=O)N[C@H](C)c3cc4ccccc4o3)c2cc1C	4.27674	0.574891	2.74918
CC[C@@H](C)NC(=O)c1ccnc(OC(C)(C)C)c1	2.7872	0.888192	2.64711
COc1ccccc1Nc1nc(N)nc(CSc2ccccc2C)n1	3.80672	0.631832	2.19733
C=C(C)COc1ccc2c(c1)[C@H]1C=CC[C@H]1[C@@H](c1ccc(O)cc1)N2	5.1736	0.729186	3.44454
C=C(C)C(=O)Nc1ccc(/C=C/C(=O)c2ccc(OC)cc2)cc1	4.1059	0.619163	1.95973
Cc1cc(OCC(=O)Nc2ccc([N-]S(C)(=O)=O)cc2)no1	1.96532	0.873584	3.16712
O=Cc1ccccc1OCCSc1ccc(Cl)cc1	4.3236	0.431652	1.92826
CCN(Cc1cccc(NC(=O)N(C)CCc2ccccn2)c1)C(C)=O	3.1564	0.818989	2.20924
C[C@H]1C[C@@H]1NC(=O)C(=O)Nc1cccc(Cl)c1SCC(F)F	3.1603	0.625632	3.45486
C[NH+](CC(=O)Nc1ccc(OC(F)(F)F)cc1)[C@H]1CCc2ccccc21	2.7259	0.851539	3.68676
COc1cc2c(cc1NC(=O)[C@H]1COc3ccccc3O1)oc1ccccc12	4.3731	0.551336	2.65958
CNC(=O)[C@@H]1C[NH2+]CCN(C(C)=O)C1	-2.2259	0.533716	4.23354
C[C@@H](NC(=O)N1CCC[C@@H](O)C1)C(C)(C)c1ccccc1	2.519	0.897196	3.04854
O=C(Nc1ccc2c(c1)OCCO2)c1cc2cc([N+](=O)[O-])ccc2s1	3.833	0.550997	2.23699
CCn1nnnc1NCc1c(Cl)cccc1Cl	2.6119	0.926309	2.33238
Cc1cc(F)ccc1CCNC(=O)CCc1nc(C2CC2)no1	2.68602	0.848724	2.25759
CC[C@H](C(=O)Nc1cccc(CS(=O)(=O)c2ccccc2)c1)c1ccccc1	4.7928	0.599889	2.37291
O=c1cc(CS(=O)(=O)c2ncccc2Cl)nc2ccccn12	1.7168	0.733234	2.54983
CCc1nncn1CC[NH2+][C@H](C)Cn1c[nH+]c(C)c1C	-0.27496	0.783238	5.18105
COc1ccc(OC)c([C@@H](O)Cc2[nH+]ccn2C)c1	1.1325	0.890829	3.76118
CC[NH+](CC)C[C@H]1CC[NH2+]C1	-1.5056	0.525944	6.46116
Cc1ccc(C)c(OCC[NH+](C)[C@@H](C)c2ccc(S(N)(=O)=O)cc2)c1	1.60554	0.791659	3.666
C[NH2+]C[C@H]1C[C@H]1c1ccccc1Br	1.7458	0.836025	4.13173
CS(=O)(=O)[N-]c1ccc2nc(SCc3ccccn3)sc2c1	3.9484	0.629245	3.20955
COC(=O)c1ccc(CN2C(=O)N[C@H](Cc3ccccc3)C2=O)o1	1.7293	0.671945	2.672
O=C(NCCC[NH+]1CCCC1)c1ccc2c(c1)NC(=O)[C@@H]1CCCCN21	0.7962	0.694238	3.87838
O=C(Nc1ccc(C(=O)NCCc2ccccc2)cc1)NC1CC1	2.943	0.757756	1.63585
Cc1cscc1C[NH2+][C@H]1CCC[C@@H](C)C1	2.69862	0.809192	4.66641
COc1ccc(/C=C/C2=[NH+]CCN2)cc1	-0.2093	0.736376	3.41914
O=C(Cc1ccccc1O)NC[C@H]1CCCC[C@H]1O	1.602	0.779348	2.76849
O=C1CN(C(=O)c2c(F)cccc2Cl)[C@@H](c2ccccc2)c2cc(Cl)ccc2N1	5.3164	0.579354	2.72814
C[C@@H](c1cccc(-c2ccc(C3(O)CC[NH2+]CC3)cc2)c1)[NH+]1CCCC1	1.6381	0.775832	4.58119
O=C(Nc1ccnn1Cc1ccc(Cl)cc1)[C@@H]1COc2ccccc2O1	3.3633	0.750921	2.6487
CC(C)(C)OC(=O)NC[C@@H]1CCCC[C@@H]1NC(=O)CC1CCC1	3.3763	0.798757	3.02533
C[C@@H](N[C@H]1CCCSc2ccccc21)c1nc(-c2ccncc2)cs1	5.4829	0.64299	3.26673
CCC1CCC(C[NH2+][C@@H]2CCC[C@H]2[C@@H]2CCCC[NH2+]2)CC1	2.0508	0.781632	5.20498
CCCn1c(=C(C#N)C#N)s/c(=C/c2ccccn2)c1=O	0.74146	0.850384	2.88288
CC(C)N(CC(N)=O)C(=O)c1ccc2cc[nH]c2c1	1.5038	0.880726	2.29572
C[NH2+]C[C@H](C)C(=O)Nc1snc(C)c1C(=O)[O-]	-1.41718	0.715401	4.51916
Cc1ccc(Cl)cc1NCC(=O)Nc1cccc(S(=O)(=O)N2CCCC2)c1	3.48352	0.750938	1.97539
CSCc1ccnc(NC2CCN(C(=O)c3cnccn3)CC2)c1	2.4513	0.898697	2.47775
C[NH+](Cc1c[nH]nc1-c1ccccc1)C[C@@H](O)CN1CCOCC1	-0.2155	0.678369	4.12676
CC[C@H]1C(=O)N[C@H](CC)C(=O)N1Cc1cscc1C	2.07212	0.921644	3.63597
C/C(=C\C(=O)NC[C@H]1CCCO1)NNC(=O)Cc1cccc2ccccc12	2.2021	0.519279	2.80853
COc1ccc(-n2nc(C(=O)N[C@H](C)[C@H](CO)SC)cc2C)cc1	2.03152	0.803666	3.26721
Cc1nc(C)c(C(=O)Nc2ccc(Oc3ccccc3)cn2)o1	3.73104	0.771527	2.22953
Cc1ccc(N2C[C@@H](C(=O)Nc3nnc(-c4sc(C)nc4C)o3)CC2=O)cc1	3.10996	0.716537	2.9341
C[C@@H]1CCCN(C(=O)COc2ccc(Nc3ccccc3)cc2)C1	4.0675	0.868116	2.22146
COC(CNC(=O)C(=O)Nc1c2c(nn1-c1ccccc1C)CSC2)OC	1.60112	0.579836	2.78991
CCCn1c(SCn2cc([N+](=O)[O-])cn2)nnc1-c1csc(C)c1	3.57952	0.352506	2.87803
CCC[C@](C)(CO)NC(=O)Nc1cnn(Cc2ccc(Cl)cc2)c1	3.2574	0.705021	2.84934
CCc1onc(C)c1NC(=O)c1c(C)oc(-n2cccc2)c1C#N	3.36152	0.77832	2.9836
Cc1nc2scc(C)n2c1CNc1ccc(C(=O)[O-])cc1	1.98824	0.803927	2.8533
C[C@@](N)(C(=O)N1CCCC[C@@H]1CCC(=O)[O-])C(F)(F)F	0.1773	0.821513	3.92689
COc1ccc(/C(C)=N/NC(=O)c2cc(Cl)ccc2OC)cc1OC	3.5198	0.615718	1.94312
O=C(OCc1cc([N+](=O)[O-])cc2c1OCOC2)c1cnc2ccccc2n1	2.7615	0.390612	2.57414
CCSc1nnc2n(N)c(=O)c3ccccc3n12	0.87	0.55526	2.49299
CC(=O)N=P(N1CCCCC1)(N1CCCCC1)C(C)(C)C	4.3344	0.681994	3.17839
COc1ncc(C(=O)Nc2nc3cc(Cl)c(C)cc3s2)cn1	3.30902	0.780774	2.35642
CC1(C)CCN(C(=O)C23CC4CC(C2)CC(C(=O)N2CCC(C)(C)C2)(C4)C3)C1	4.09	0.690344	4.18439
CC[C@@H]([NH2+]CCN1CCCS1(=O)=O)c1ccc(OC)cc1	0.7452	0.821308	3.86514
CC1(C)C[C@@H]1NC(=O)[C@@](C)(N)C(F)(F)F	1.1808	0.748811	3.78242
Cc1ccccc1C(C)(C)CNC(=O)NC[C@@H](O)C1CCOCC1	2.35932	0.74846	2.9525
Cc1nn(-c2ccccn2)c(C)c1N1CCN(C(=O)Cn2ccc3ccccc32)CC1	3.18764	0.50713	2.49503
COc1ccc(OC)c(NC(=O)Nc2cc(N3CCN(c4ccccc4)CC3)ncn2)c1	3.4644	0.600562	2.17601
O=S(=O)([N-]c1ccccc1-n1cnnn1)c1ccc(OC(F)(F)F)cc1	2.955	0.664036	3.16639
C[C@H]1CCC[C@H](NC(=O)/C(C#N)=C/c2ccccc2)[C@@H]1C	3.53448	0.664838	3.10538
COc1ccc(C)cc1NC(=O)c1cn(-c2ccc(C)c(C)c2)c(=O)c2ccccc12	5.17686	0.483425	2.0977
CCN(C(=O)CSc1ccc(-n2nc3c(c2C)CCC3)nn1)c1ccccc1	3.60462	0.583741	2.65566
Cc1ccc2c(CC(=O)NCC[NH+]3CCOCC3)cc(=O)oc2c1	-0.32478	0.762689	3.47554
O=S1(=O)CC[C@@H]([NH2+][C@H]2CCC[C@@H]2[C@@H]2CCCC[NH2+]2)C1	-0.9785	0.736085	5.81752
C[NH2+]Cc1cc(F)c(OCCOc2ccccc2)c(F)c1	2.1158	0.796982	2.76959
Cn1cc(CN2CCN([C@@H](CO)c3cccc(Cl)c3)CC2)cn1	1.9247	0.91246	2.68446
Cc1ncccc1[N-]S(=O)(=O)c1cc(N)cc(Br)c1F	3.26792	0.838308	3.55322
Cc1nn(CN2CCN(C(=O)c3cccs3)CC2)c(=S)n1C1CC1	2.53441	0.782096	2.56112
Cc1c(Cl)c(C(=O)N2CCCC[C@H]2C)nn1C	2.39652	0.773212	2.75908
CO[C@]1(C)C[C@H](N(C)C(=O)c2ccc3c(c2)C(=O)NC3=O)C1(C)C	1.8458	0.86398	3.66312
Cc1c(Cl)cccc1S(=O)(=O)NC[C@@H](C)CN1CC[NH+](C)CC1	0.39312	0.788293	3.85881
C=C(C)CN(CC)C(=O)[C@H](C)N1CCN(C(=O)C2CCCC2)CC1	2.1339	0.701194	2.80429
N/C(=N/OCCN1CCCS1(=O)=O)c1cc2ccccc2o1	1.1052	0.389526	2.93848
Cc1nc2ccccc2n1CC/[NH+]=C(/N)NC1CCCCCC1	1.05242	0.454895	2.97946
CN(C(=O)c1nnn[n-]1)[C@H]1CCC[C@H]1C[NH3+]	-1.6886	0.700247	5.38361
CC[C@H]1COCCN1Cc1cccc(C)c1C	2.91424	0.788861	2.6119
Cc1ccc(NC(=O)C(=O)N2CC[C@H]([NH+]3CCCC3)C2)cc1C(=O)N(C)C	-0.08508	0.750052	3.93695
Cc1cc(C)c2c(n1)oc1c(N3CC[NH+](CC(N)=O)CC3)ncnc12	-0.42196	0.695929	3.89865
Cc1cccc(CCC(=O)OCc2nnc(-c3ccccc3Cl)o2)c1	4.37442	0.587321	2.06404
CC1(C)Cc2cccc(OCc3ccc(C(=O)Nc4ccc(S(N)(=O)=O)cc4)cc3)c2O1	3.8788	0.571061	2.21356
COC(=O)c1sc(S(=O)(=O)N2CCC(C(N)=O)CC2)c(C(=O)OC)c1C	0.51572	0.721226	2.47807
CCCc1c(C(=O)N2CCO[C@@H](CCC)C2)[nH]c(C)c1C(C)=O	3.11932	0.808539	3.01835
COc1cccc(Cc2c(C)nc(C)nc2N2CCN(C(=O)c3cccc(Br)c3)CC2)c1	4.41774	0.502399	2.27609
Cc1ccccc1[C@@H](C)NC(=O)c1cc(-c2ccncc2)nc2ccccc12	5.09622	0.52429	2.43192
CN(Cc1ccccc1)c1nc2nonc2nc1N1CCCO1	1.7909	0.726244	3.07308
CC(C)(C#N)CCN1CCOCC1=O	0.78508	0.68109	2.7889
Cc1ncc(C(=O)N(C)CC2CCCC2)c(Br)c1Cl	4.06812	0.796686	2.61195
Nc1ccc(OCC(=O)Nc2cccc3ccccc23)cc1	3.4395	0.708808	1.63456
Cc1ccc2[nH]c(=O)c(CNc3ccc(OC(C)C)cc3)cc2c1	4.23582	0.709003	2.04735
COc1ccc(CN2CCN(C(=O)C34CC5CC(CC(C5)C3)C4)CCC2=O)cc1	3.4725	0.765967	3.47894
CC[NH2+]Cc1c(C)nn(C)c1N1CCN2C(=O)NC[C@@H]2C1	-0.97438	0.787494	4.1503
COCc1cccc(C[NH2+]Cc2ccc(F)cc2)c1	2.2357	0.848663	2.83254
C[NH+](C)CCN(C(=O)c1cnccn1)c1nc2c(F)cc(F)cc2s1	1.1558	0.747268	3.36994
CC(C)[C@@H]1C(=O)NC(=O)C[C@H]1c1cc(Cl)cc(Cl)c1	3.3957	0.83408	3.38096
CCSCC[C@@H](C)NC(=O)N1CCN(C(=O)c2ccc(C)cc2)CC1	2.99412	0.782624	2.59731
CCOCc1ccc(NC(=O)c2nc3nc(C)cc(C)n3n2)cc1	2.52994	0.778097	2.23331
CN(C(=O)CCNS(C)(=O)=O)C1CCCCC1	0.7168	0.807225	2.19937
CC(C)(C)NC(=O)CNC(=O)Nc1cnn(CC(F)F)c1	1.1844	0.772526	2.54736
C[C@H](NC(=O)c1ccc(Cl)cc1F)c1ccc(N)cc1	3.5523	0.829786	2.24119
CCn1ncc(S(=O)(=O)N[C@H](C)c2ccccc2)c1C	2.25092	0.921405	2.55091
CC1(C)CC(=O)C(C)(C)c2ccc(NC(=O)c3ccc(C(=O)[O-])cc3)cc21	2.8304	0.901031	2.75212
CCOC(=O)c1c(NC(C)=O)sc([C@H](C)O)c1-c1ccccc1	3.6035	0.799124	2.74244
O=C(NC[C@H](O)c1c(F)cccc1F)c1cccc(OCC(F)F)n1	2.4671	0.745759	3.00928
COCC(=O)N1C[C@@H](C)c2ccccc21	1.7831	0.741536	2.61638
COc1ccc(CCCNC(=O)NNC(=O)C(C)(C)C)cc1	2.0043	0.577776	2.05577
C[C@H]1CCN(C(=O)c2csc(-c3ccsc3)n2)C[C@H]1O	2.7145	0.923485	3.23836
CC(=O)Nc1ccc(C2=NN(C(C)=O)[C@@H](c3cccs3)C2)cc1	3.4041	0.920112	2.67331
CC[C@@H](C)CN(CC)c1ncc(Br)cc1C[NH3+]	2.4584	0.876444	3.71621
COc1ccccc1-n1cc(C(=O)N2CCc3[nH]c4ccccc4c3C2)cn1	3.5607	0.583662	2.33201
COc1ccccc1[C@@H](NC(=O)[C@@H]1CC(=O)N(c2ccc(C)cc2)C1)c1nccn1C	2.99582	0.660889	2.99919
C[C@@H]1C[C@H]1C(=O)N1CCC(O)(Cn2cnc3cc(Cl)ccc3c2=O)CC1	2.0594	0.894534	3.30657
CN1C[C@H](NC(=O)/C=C/c2cnc(C(C)(C)C)s2)CCC1=O	2.1908	0.870789	3.34028
C[C@@H]1Cc2ccccc2N1C(=O)CSc1nnnn1-c1ccc(Br)cc1	3.4947	0.580085	2.70712
O=C(NNc1cccc(C(F)(F)F)c1)c1cccc2cccnc12	4.0105	0.687786	2.10518
CC(C)c1ccc([C@@H]2C[NH2+][C@@H](C)[C@@H](C)O2)cc1	2.2217	0.836192	4.20716
C[C@@H](CO)CS(=O)(=O)CC(=O)N(C)Cc1cccs1	0.7497	0.820062	3.11998
COc1ccc(C(=O)Nc2cccc(-c3cc4cc(F)ccc4[nH]3)c2)cc1	5.2349	0.503989	1.92821
CCOC(=O)CCN1CCN(C(=O)[C@@H]2C[C@@H]2C)CC1	0.7398	0.701856	2.74228
CC(=O)Nc1cc(NC(=O)N[C@@H](CCO)c2cccs2)ccc1C	3.26012	0.635763	2.6356
Nc1cc(N)nc(SCCn2c(=O)oc3cccnc32)n1	0.7362	0.542603	2.75189
COc1ccc(NC(=O)C2=Cc3ccccc3OC=C2)c(OC)c1	3.632	0.909025	2.41497
COc1cc(C(=O)N[C@H]2CC(=O)N(C)C2)nc(OC)n1	-0.5457	0.82762	3.02762
O=C(Cc1nc(COc2ccc(Cl)cc2)n[nH]1)NNc1ccccc1	2.7229	0.562617	2.3011
O=C(CCc1ccc(F)cc1)Nc1cnn(CC2CC2)c1	3.0035	0.878207	2.00854
CCn1cc(C(=O)N2CCC(c3nnc(Cn4ccnc4)n3C)CC2)cn1	1.2961	0.685084	2.73153
CCC(C)(C)NC(=O)c1ccc(S(=O)(=O)[N-]c2ccccc2Cl)cc1	4.6525	0.757658	2.97666
CC1(NC(=O)NCCCN2CCCCCC2=O)Cc2ccccc2C1	2.6358	0.804862	2.54844
Cc1ccc(N2C[C@@H](C(=O)NCc3nnc(C)n3C)CCC2=O)cc1C	1.79976	0.913237	2.78838
CCc1cc(NC(=O)CN[C@@H](c2ccccc2)C(F)(F)F)n(C)n1	2.8142	0.84453	2.89427
CN(CCc1cccs1)C(=O)[C@@H]1C[C@@H]1c1ccccc1C(F)(F)F	4.5715	0.736959	3.12471
CC(C)CN(C(=O)CN1C(=O)[C@@H]2CCCC[C@H]2C1=O)c1c(N)n(Cc2ccccc2)c(=O)[nH]c1=O	1.3313	0.578656	3.30248
COc1ccccc1[C@@H](Nc1nccn(C)c1=O)c1ccccn1	2.3854	0.781316	2.75444
CC(C)C[C@H](C[NH3+])CN1CC[NH+](CC2CC2)CC1	-0.4989	0.65705	5.0506
CCOc1cccc([C@H](C)NC(=O)C(=O)Nc2ccc(Cl)c([N+](=O)[O-])c2)c1	3.4628	0.435157	2.53433
O=C(CCCN1C(=O)CNC1=O)N[C@H]1CCN(c2c(F)cccc2F)C1	0.9917	0.746515	2.94522
O=C(Nc1ccc2ncccc2c1)[C@@H]1CCCC[C@@H]1C(F)(F)F	4.542	0.842916	2.94299
CCC(=O)NCc1ccc(-c2noc([C@H]3CCCO3)n2)s1	2.6758	0.914917	3.02958
C[NH+](CC(=O)N1CCOC1=O)CC1CC[NH2+]CC1	-2.5467	0.615149	5.40341
Cc1ccc(C[NH+]2CCC(N3CCC(C(=O)N4CCOCC4)CC3)CC2)o1	0.70612	0.855481	3.42782
Cc1ccccc1-n1[nH]c2cc(=O)n(Cc3ccccc3)c(C)c2c1=O	3.14564	0.61155	2.3047
Cc1ccc2nc(NC3CCC(C)CC3)c(/C=C3/SC(=S)N(Cc4ccco4)C3=O)c(=O)n2c1	4.98792	0.378866	2.8545
COc1cccc2c1CCCC2(C)C	3.3091	0.648228	2.09591
CCN(CC)S(=O)(=O)c1cccc(C(=O)N[C@H](C)c2oc3ccccc3c2C)c1	4.26272	0.600891	2.70514
COc1ccc([C@@H]2c3[nH]c4ccccc4c3C[C@H]3C(=O)N(CCO)CC(=O)N32)c(OC)c1	1.8623	0.642182	3.29524
CCOC(=O)C1=C(CN2CCN(c3cccc(C)c3C)CC2)NC(=O)N[C@H]1c1cccs1	3.35824	0.642768	2.97482
CCOc1ccc2[nH]c(SCC(=O)Nc3ccc(C#N)cc3)nc2c1	3.56408	0.64597	2.13123
CCCC(=O)Nc1cccc(CNC(=O)N2CCSCC2)c1	2.6836	0.872691	2.09806
CCCCN(C)C(=O)[C@@H](c1ccccc1C)N(C)C	2.85622	0.780991	2.60251
Cc1cc(OC(=O)Cc2cccs2)cc2c1C(=O)/C(=C/c1ccccn1)O2	4.21582	0.371574	2.71092
CC[NH+](CC)CCN1C(N)=[NH+]C[C@@]12CCCC(C)(C)C2	-1.039	0.634261	5.84057
Cc1[nH]c2ccccc2c1C(=O)Nc1ccn(-c2ncccc2Cl)n1	3.96272	0.566034	2.37325
C[C@@H](NC(=O)c1cc(C[NH+]2CCC(O)CC2)on1)c1cn(C)c2ccccc12	1.1969	0.625671	3.98817
C[C@H]1CO[C@H]([C@]2(C)OC[C@H](C)O2)O1	0.8993	0.621606	4.70979
O=C(CSc1nnc(-c2ccco2)n1-c1ccccc1)c1c[nH]c2ccccc12	4.9836	0.307673	2.26032
CC(C)[C@H](O)CCNC(=O)Nc1ncn(Cc2ccc(C#N)cc2)n1	1.72658	0.713874	2.92533
C[C@@H](Oc1ccc(Cl)cc1Cl)C(=O)Nc1nnc([C@@H]2CC(=O)N(c3ccc(F)cc3)C2)s1	4.9105	0.503003	3.10648
Cc1cc(C(=O)NC[C@H](CCO)c2ccccc2)nn1C	1.62452	0.855514	2.6881
CCn1cc(-c2cc(C(F)F)c3c(C)noc3n2)c(C)n1	3.66064	0.719138	2.84443
O=C(NC[C@H]1CC[C@@H](C(=O)[O-])O1)c1ccc(Br)c(F)c1	0.6155	0.883814	3.42878
O=C(Nc1ccc(F)cc1F)Nc1c[nH]c(=O)[nH]c1=O	0.9854	0.66867	2.24974
CC(C)[C@H](C(=O)N1CCC[C@H](n2cccn2)C1)n1cncn1	1.5354	0.866782	3.52793
CCCNC(=O)[C@@H]1CCCN(C(=O)c2c[nH]c3cccc(F)c23)C1	2.6854	0.900734	2.67563
COc1ccc(-c2ccc(C[NH2+][C@@H]3CC[C@H]([NH+](C)C)C3)o2)c([N+](=O)[O-])c1	0.9924	0.576902	4.70284
COc1ccccc1[C@@H]1CCN(C(=O)OC(C)(C)C)C[C@H]1O	2.7805	0.907105	2.82353
O=S(=O)(Cc1ccccc1)[N-]c1scnc1-c1ccc(F)cc1	4.4844	0.653563	2.93335
CC[NH+]1CC[C@@H](N(C)C(=O)Nc2cnccc2C)[C@H](C)C1	1.16692	0.889066	4.58064
O=C(c1ccc(F)cc1)[C@H]1CCC[NH+](Cc2c[nH]cn2)C1	1.2266	0.841374	4.3088
Clc1cccc(-c2ccc(C[NH2+]Cc3ccc4c(c3)OCO4)o2)c1	3.5923	0.751259	2.97031
O=C(NC[C@H]1CCC[C@@H]1O)Nc1nc(-c2ccccc2)ns1	2.4876	0.807258	3.03984
C[C@@H](CS(C)(=O)=O)NC(=O)N(C)Cc1ccc(Cl)c(F)c1	2.0536	0.898651	2.75587
CCc1ccc([C@H](N)CC[NH+](CC)CC)cc1	1.5636	0.744831	3.7758
O=C(NCC1([NH+]2CCCCC2)CCOCC1)c1n[nH]c(C2CC2)c1Cl	1.2883	0.742384	4.09715
C=CC[NH+](CC(=O)[O-])[C@@H]1CCC[C@H](C(C)(C)C)CC1	0.8022	0.601066	5.14265
C[C@H](CCOc1ccccc1)C(=O)N[C@@H](C#N)c1ccccc1F	3.61178	0.823717	2.89636
Cc1cc(C)n(-c2ccc(CNC(=O)N[C@H]3CCC[C@@H]3C(N)=O)cn2)n1	1.33734	0.75783	3.168
CC[S@@](=O)[C@@H]1CCC[C@H](NC(=O)NCc2ccccc2C)C1	2.87402	0.86879	3.39769
O=C(Cn1ccccc1=O)NCc1cccc(C(F)(F)F)c1	2.1835	0.9438	1.98205
CC(C)[C@H]1C[NH2+]CC[C@]12CCO[C@H](C)C2	1.411	0.705835	5.63527
C[NH+](Cc1cccc2cn[nH]c12)C1CCN(C(=O)OC(C)(C)C)CC1	1.9771	0.898855	3.85254
CC[C@H](C)NC(=O)CNC(=O)c1ccc(C)c(C)c1	1.94794	0.856588	2.14287
CC[NH+]1CCN(Cc2nc3nc(C)cc(N4CCCCCC4)n3n2)CC1	0.53352	0.881327	3.59726
CN(C)C(=S)N(C(=S)N(C)C)c1ccccc1	2.186	0.721654	2.75357
C[C@H]1CN(Cc2ccccc2NC=C(C#N)C#N)C[C@H](C)O1	2.63876	0.861823	3.40359
Cc1nc(C)c(C(=O)OCC(=O)N[C@H]2CCCc3ccccc32)s1	3.11054	0.854405	2.61778
C#CCN(CC(=O)[O-])C(=O)N(C)[C@H](C)c1cccs1	0.546	0.753679	3.82252
Cc1ccc(NC(=O)C(=O)N2CCCC2)c(OC[C@@H]2CCCO2)c1	2.11372	0.861059	2.63651
CC[C@@H]1CN(S(=O)(=O)C(C)C)CC[C@@H]1[NH2+]Cc1cccc(C#N)c1	1.46038	0.852012	4.16418
Cc1ccc2c(nc3s/c(=C\c4ccc(F)cc4F)c(=O)n32)c1C	3.35194	0.521677	2.56
C[C@H]1CCC[C@H](C)N1C(=O)c1ccc2c(c1)COCO2	2.9562	0.783211	3.07167
O=C(NCCc1cccc(O)c1)N1CCC[C@H]1CN1CCOCC1	1.4409	0.864463	2.67659
O=C1NC([O-])=C2C[NH+](Cc3ccco3)CN=C2N1c1ccccc1F	-0.0251	0.845813	4.44118
Cc1c(O)cccc1C(=O)N1C[C@@H](O)C[C@@H]1c1cccc(C(F)(F)F)c1	3.66752	0.830801	3.07814
COC(=O)CN(Cc1ccccc1)Oc1ccc(Cl)cc1	3.309	0.595448	2.18172
C[C@@H](N[C@H]1CCc2c(Cl)cc(Cl)cc21)c1nnc2ccccn12	4.3742	0.732481	3.32899
Cc1ccc(-c2ccncc2)cc1NC(=O)C(=O)N[C@H]1CC[C@@H]([NH+](C)C)C1	1.17732	0.719375	3.72779
CN1Cc2ccccc2[C@H]2CCc3ccccc3[C@@H]21	3.9031	0.661561	2.90631
COC[C@](C)(O)C1(C#N)CCCC1	1.46778	0.727586	4.08125
Cc1ccccc1N1CCN(C(=O)[C@@]23CC[C@@H](C[C@@H]2Br)C3)CC1	3.59732	0.7173	4.18317
CCC(CC)CNC(=O)N[C@H]1CCC[C@H](S(C)(=O)=O)C1	2.0776	0.792006	3.30716
C[C@@H](c1ccccn1)N(C)C(=O)c1cc(C(F)(F)F)cc(C(F)(F)F)c1	4.9524	0.680184	2.82424
CCCC[NH+]1CCC(NC(=O)C2CC=CC2)CC1	0.9162	0.710444	3.96512
OC1(C(F)(F)F)[C@H]2CC[C@@H]1C[NH+](Cc1ccccc1)C2	1.4047	0.852749	5.39404
CCOC(=O)[C@@](NC(=O)Nc1cccc(C)n1)(OC)C(F)(F)F	1.97962	0.637692	3.13906
COc1ncccc1CNC(=O)N[C@@H]1C[C@H]2CCCc3cccc1c32	3.4543	0.878876	3.24366
CC[C@H](CC[NH3+])N1CCCN(CC(F)(F)F)CC1	0.967	0.817552	3.55574
CC1CCN(c2ccc(C[NH2+]C3CC3)cc2F)CC1	2.2878	0.884866	3.13675
CCS(=O)(=O)c1ccc(NC(=O)[C@@H](NC(=O)c2cccs2)C(C)C)cc1	2.9348	0.748357	2.49702
Cn1ccc(S(=O)(=O)N2CCO[C@H](CC(=O)[O-])C2)c1	-1.4454	0.715166	3.54744
C[C@H]1C(=O)N(c2ccccc2Cl)CCN1C(=O)C1CC1	2.3137	0.840408	2.5752
CC(C)(C)CS(=O)(=O)N1Cc2nc[nH]c2C[C@H]1C(=O)[O-]	-0.7378	0.826705	4.05338
CC(=O)CN1N=C(C)[C@@H](C)n2c1nc1c2c(=O)n(C)c(=O)n1C	-0.2204	0.788165	3.4189
CC[NH2+][C@@H](Cc1ccc2c(c1)CCC2)[C@H]1CSCCS1	2.5183	0.898558	4.36675
CCc1ccc([C@H](CO)NC(=O)[C@H]2C[C@@H]2c2ccc(F)cc2)cc1	3.3414	0.839032	2.95555
O=C(NCCC1CC1)c1c(O)cc(F)cc1F	2.2003	0.85103	2.20835
Cc1[nH+]ccn1CCCCNc1ccc(C(F)(F)F)cn1	2.91672	0.826365	3.31526
CCSCC[C@H](C)NC(=O)c1ccc2c(c1)NC(=O)CN2CC	2.7265	0.748596	3.04141
CC[C@H](C)N1CCN(C(=O)CC(=O)[O-])CC1	-0.9309	0.610584	3.1394
Cc1sc2nc(SCC(=O)c3c[nH]c4ccccc34)n(C)c(=O)c2c1C	4.06814	0.315612	2.37389
Cc1cc(C[NH2+]Cc2cnn(C)c2C)sc1C	1.67046	0.887068	3.71626
CCCCN(C)C(=O)Cn1c(-c2ccccc2F)nc2ccccc21	4.1009	0.65253	2.06391
C[C@@H]1CCCC[C@@H]1NC(=O)NC(=O)CSc1nnc(-c2cccnc2)n1C	2.3737	0.763218	3.04819
Cc1cccc(/C=C(/F)C(=O)[O-])c1C	1.36374	0.672412	2.98535
Nc1ccc(N2CCOCC2)nc1	0.5004	0.695485	2.02492
N#CC1=C(N)OC2=C(C(=O)CCC2)[C@H]1[C@@H]1CC=CCC1	2.69008	0.739951	3.82242
CC(C)[C@]1(CC2CCOCC2)CCC[NH2+]1	1.5551	0.761481	4.47608
COc1ccc([C@H](NS(=O)(=O)c2cccc(C(C)=O)c2)c2ccccc2)cc1	3.9657	0.593489	2.34403
COC(=O)c1ccc(C(=O)NCCc2cc(C)ccc2OC)cn1	2.15772	0.825116	1.96636
COc1ccc(-c2n[nH]cc2C[NH+]2CCC[C@H]2c2nc3ccc(F)cc3[nH]2)c(OC)c1	3.0293	0.441385	4.33231
COc1ccc(OCc2nc(C)no2)c(/C=C/C(=O)[O-])c1	0.72872	0.735157	2.70601
CCn1nccc1[C@H](F)C(=O)[O-]	-0.3365	0.647289	3.83412
O=C(NCc1csc(C2CC2)n1)Nc1ccc(C(=O)N2CCCC2)cc1	3.5782	0.824008	2.14414
COc1ccc([C@@H]2c3nc[nH]c3CCN2C(=O)c2cc(C3CC3)nc3ccccc23)cc1	4.6318	0.49549	2.96083
COc1ccc(NC(=O)C(=O)N[C@@H]2C[C@H]2C2CCCCC2)cc1OC	2.7273	0.799949	2.94044
CC(C)NS(=O)(=O)c1ccc(C(=O)N[C@@H]2CCCC[C@@H]2C)cc1	2.6818	0.862975	2.64682
Cc1nc(Cl)cc(Oc2ccc(Cl)c3ccccc23)n1	5.03732	0.596713	2.15826
CC(C)(C)CCS(=O)(=O)NC[C@@H]1CCCN(c2ncccn2)C1	2.0486	0.861594	2.99406
Cn1cc(C(=O)NCC(=O)N2CCCC2)c(-c2ccccc2)n1	1.4393	0.938152	2.01832
COc1cccc(NC(=O)CSCCc2ccccc2)c1	3.6096	0.77384	1.69571
Cc1nc(Br)ccc1NC(=O)C(=O)N1C[C@H](C)C[C@@H](C)C1	2.59552	0.621285	3.28043
Cc1cc(C(=O)N(C2CC2)[C@H]2CCc3ccccc32)c2ccc(F)cc2n1	4.97442	0.632494	2.81695
CC(C)[C@](C)(O)CNC(=O)N[C@@H](C)CS(C)(=O)=O	0.1257	0.660983	3.51344
C[C@H]1COCCN1c1ccc(Nc2cncc(C(N)=O)n2)cc1	1.5442	0.897447	2.90427
CCOc1ccccc1OC(=O)c1ccc(S(=O)(=O)C(F)F)cc1	3.3008	0.576481	1.96533
CC[NH+](CC)C[C@@H]1CCN(C(=O)Cc2cc3ccccc3[nH]c2=O)C1	0.8438	0.830379	3.62501
CC/[NH+]=C(/NCC1CCC1)N[C@H]1CCS(=O)(=O)C1	-1.3907	0.461011	3.98875
COc1ccccc1[C@H]1C[C@@H]1C(=O)N1CCC[C@@H](n2cc(C)cn2)C1	3.16732	0.847338	3.32524
C[C@@H]1CSC(SCc2nc(-c3cccs3)n[nH]2)=N1	3.2577	0.928892	3.73024
Cc1cnc([C@@H](NC(=O)N[C@H](CCO)c2ccccc2)C2CC2)s1	3.32552	0.70751	3.30052
O=C(CF)N[C@H](Sc1ccccc1)C(Cl)(Cl)Cl	3.5607	0.510049	3.20207
OCC1(CSc2nnc(Cc3cccs3)o2)COC1	1.8229	0.82617	3.0027
CNS(=O)(=O)c1cccc([C@@H](C)NC(=O)C23CC4CC(CC(C4)C2)C3)c1	2.9883	0.821083	3.9571
CCOC(=O)CCCS(=O)(=O)N1CCCN(C)c2ccc(F)cc21	2.1451	0.731713	2.49038
CCCCOC(=O)C1=C(C)Nc2ncnn2[C@@H]1c1ccccc1C	3.21872	0.664343	3.11578
O=C(NCc1ccc(C(=O)N2CCCCC2)cc1)c1sccc1S(=O)(=O)NC1CC1	2.7449	0.678656	2.23239
Cc1nc(-c2ccccc2F)sc1CNC(=O)NC(C)(C)C	3.85532	0.873171	2.29642
Cc1cc(F)c2c(c1)CCCN2CCCNS(C)(=O)=O	1.82602	0.849812	2.40821
CSc1nc2n(n1)[C@@H](c1sccc1C)[C@H]1C(=O)CCCC1=N2	3.41462	0.774738	3.93714
[NH3+]C[C@H]1CCC[C@H]1S(=O)(=O)c1cccc(F)c1	1.01	0.89154	3.66195
Cc1cccc(CN2c3ccccc3C(=O)/C(=C\Nc3cc(C)cc(C)c3)S2(=O)=O)c1	5.09806	0.559551	2.59126
O[C@@H]1C[C@@H](c2nc(C3CC3)no2)[NH+](Cc2c[nH]c3ccccc23)C1	1.3191	0.6834	4.49621
CC(C)n1ccc(C(=O)NCC2(O)CCSCC2)n1	1.4519	0.886333	2.90023
Cc1ccc(C(=O)N2CCC(N3CCCC3=O)CC2)cc1[N+](=O)[O-]	2.13022	0.629571	2.18211
CN(c1ncnc(N2CCN(c3cccc[nH+]3)CC2)c1[N+](=O)[O-])C1CC[NH+](C)CC1	-0.3612	0.546233	4.27061
CN(C(=O)CSc1nc2cc(Cl)ccc2o1)C1(C#N)CCCCC1	4.25818	0.728106	2.7233
CCC[C@H]1CCC[NH+](CCCS)CC1	1.7914	0.650628	5.02632
C[C@H](NCc1[nH+]ccn1C)c1cccc(Cl)c1	2.3434	0.888405	3.81502
O=C(C1CCC1)N1CCC[C@@H](c2ccnc3nccn23)C1	2.2354	0.851593	3.08978
Cc1ccccc1C[S@](=O)CCCc1ccccc1	3.87652	0.754563	2.44079
N#Cc1cn(C[C@H]2CCCC[C@H]2O)c(=O)nc1[O-]	-0.26032	0.802914	3.98912
CCOC(=O)C1=C(C)N=C(C)[C@H]1S(=O)(=O)[N-]c1ccc(Cl)cc1F	3.4943	0.722406	3.91427
COC(=O)[C@@H]1CCC[C@@H]1NC(=O)Nc1ccc(-c2csc(C)n2)cc1	3.58172	0.797672	2.92786
CN(C(=O)c1ccn(-c2ccccc2F)n1)C1(C#N)CCC1	2.52968	0.873047	2.6408
Cc1ocnc1CNC(=O)N[C@H]1CCN(C(=O)c2ccccc2)C1	1.69692	0.901166	2.85483
CCc1csc([C@H]2CCC[NH+](CC(=O)N(C)OC)C2)n1	0.4876	0.82123	4.70603
O=C(c1ccn(-c2cccc([N+](=O)[O-])c2)n1)N(CCO)Cc1ccccc1	2.4152	0.511075	2.2345
CCn1ccnc(NC2CCN(c3ccc(C)c[nH+]3)CC2)c1=O	1.46662	0.93718	3.40257
COc1ccc(C(=O)N2CCN(C(=O)c3cc(-c4ccc(C)c(C)c4)n[nH]3)CC2)cc1OC	3.30894	0.635726	2.22726
COc1cc(S(=O)(=O)CCC(C)C)cc(C(=O)[O-])c1OC	0.8871	0.752915	2.69728
CC(C)n1ncc2cc(NC(=O)CCc3ccccc3)cnc21	3.5835	0.764045	2.0706
CCOC(=O)c1cc(C)sc1NC(=O)Cn1c(=O)oc2ccccc21	2.77982	0.70252	2.26332
C[NH2+]CC[C@@H](Sc1ccccn1)c1ccccc1	2.4983	0.806829	3.45768
NC(=O)N1CCCN(C(=O)Nc2cc(Cl)ccc2Cl)CC1	2.6117	0.82716	1.9921
CC[C@](C)(NC(=O)[C@](C)(N)c1ccccc1)C(=O)[O-]	-0.1047	0.798757	3.53842
Cc1ccc2c(c1)sc[n+]2Cc1ccc(CBr)cc1	4.44042	0.471545	2.70299
Cc1cc(C)c2c(c1)s/c(=N/C(=O)c1cccc(N3C(=O)CCC3=O)c1)n2C	3.25114	0.617489	2.58006
CCCNS(=O)(=O)c1ccc(NC(=O)[C@@H]2C[C@@H]2C)cc1	1.9694	0.847024	2.58278
N#Cc1cnn(-c2ccc(N)cc2)c1Cl	1.97958	0.748547	2.45236
CNC(=O)CCN1CCN(S(=O)(=O)c2cc(C)ccc2C)CC1	0.74584	0.873775	2.03097
O=C(CSc1cccc(C(F)(F)F)c1)N1CCN(S(=O)(=O)c2cccs2)CC1	3.3921	0.642719	2.31985
CC(C)N1CC[C@H]([NH2+][C@H](C)CCc2ccc3c(c2)OCO3)C1=O	1.3091	0.869698	4.0034
CC(=O)Nc1ccc(/C=C2\Cc3c(O)cccc3C2=O)cc1	3.173	0.823799	2.24661
Cc1ccc(NC(=O)[C@@H]2CCCCC[C@H]2[NH3+])c(F)c1	2.26342	0.793469	3.31028
Cc1nc(S(=O)(=O)NCCOc2ccc(Br)cc2)cn1C	1.84832	0.788861	2.28265
N#CCc1ccc(NC(=O)CNC(=O)c2ccc(Oc3ccccc3)cc2)cc1	3.91348	0.623537	1.88451
CCN(C(=O)C[NH2+]C1CCCCC1)c1ccccc1	1.9356	0.868769	3.10304
CNC(=O)c1cccc(CNC(=O)Nc2c[nH]nc2-c2ccccn2)c1	2.153	0.566655	2.50141
CCn1c(=O)n(CC(=O)NCc2ccc(F)c(C)c2)c2ccccc21	2.58682	0.773482	2.05387
Cc1ccccc1NC(=O)N1CCN(Cc2cc(=O)n3nc(-c4ccccc4F)sc3n2)CC1	3.61522	0.472215	2.43199
COC(=O)c1c(C)[nH]c(C(=O)[C@@H](C)OC(=O)c2cnn(C)c2)c1C	1.57984	0.663915	2.87905
O=S(=O)(Nc1cc(F)ccc1F)c1ccc2c(c1)OCCO2	2.5368	0.939179	2.02407
COc1ccccc1N(C)CC(=O)NCC(=O)Nc1ccc(F)c(F)c1	2.1645	0.79363	2.0366
CC(C)[C@H](C)[NH2+][C@@H](C)C(=O)Nc1ccc(C#N)c(Cl)c1	2.14658	0.876485	3.81932
C[C@H](CCCO)[NH2+]Cc1c(-c2ccccc2)nn(C)c1Cl	1.9649	0.825909	3.64612
CCC(CC)([C@H](O)COC(C)C)[NH+](C)C	0.4756	0.66481	4.56892
O=C(CCc1nc2ccccc2c(=O)[nH]1)N[C@H]1CCc2ccccc21	2.6594	0.767766	2.63436
CN(CC(=O)NCC(C)(C)c1ccncc1)S(=O)(=O)c1ccc(Cl)cc1	2.4495	0.780146	2.28019
COc1ccc2nc(-c3ccc(Cl)c(NC(=O)NCc4ccccc4)c3)cn2n1	4.38	0.492335	2.28157
COc1ccccc1N1CCN(C(=O)[C@H](C)Oc2ccc(C)cc2C)CC1	3.42814	0.79418	2.37305
COc1ccc(-n2nc(C(=O)N3CCC[C@@H]4CCC[C@H]43)cc2C)cc1	3.59402	0.836936	2.90231
CO[C@H]1CCCN(C(=O)NCCC[NH+]2CCCCC2)C1	0.2657	0.728799	4.11916
Cc1nc(-c2cccc(Cl)c2)sc1C(=O)N[C@H]1CC[C@@H]([NH+](C)C)C1	2.56732	0.873518	3.82911
CCC(=O)Nc1cccc(-c2noc([C@H]3CCCN(C(=O)c4ccc(F)cc4)C3)n2)c1	4.244	0.637521	2.63353
CC[C@H]1CCC[C@@](C[NH3+])([C@H](O)c2cccc(C)c2C)C1	3.16534	0.859327	4.07083
CC(C)[C@@H](C[NH+](C)C)C(=O)[O-]	-1.847	0.555758	5.254
CCN(CC)S(=O)(=O)N1CCC[C@H](C(=O)NC2CCCCCCC2)C1	2.5141	0.776574	2.71973
O=C(NCCCN1CCOCC1)c1nc(-c2cnccn2)no1	-0.0213	0.762233	2.44626
C=CCOc1c(Br)cc(CN(C)[C@H]2CC[NH+](C)[C@H](C)C2)cc1OC	2.5199	0.714345	4.39683
CCN(C)C(=O)c1cccc(C(=O)N2CC3(CCCC3)c3cc4c(cc3[C@H]2C)OCCO4)c1	4.5785	0.659374	3.61606
Cc1ccnc2c1nc(CCl)n2-c1ccsc1	3.52922	0.647046	2.77939
C#CC[NH2+]CC(=O)Nc1cccc(-c2nncn2C)c1	-0.3828	0.595213	3.38742
COc1ccc([C@H](NC(=O)c2ccc3nc(C)sc3c2)c2ccncc2)cc1	4.52772	0.520858	2.59233
N#C[C@@H](C(=O)c1ccc(Cl)cc1)c1nc(N)nc(Nc2ccccc2)n1	3.34088	0.653998	2.78531
CCc1nc2n(n1)CCC[C@@H]2N[C@H]1CCN(C2CC2)C1=O	1.0283	0.911423	3.71479
C[NH+](C)CCNC(=O)C[C@@H]1C(=O)NCCN1Cc1c(F)cccc1Cl	-0.5697	0.625911	3.64923
O=C(NCc1ccccc1F)c1ccc(CN2C(=O)CCC2=O)cc1	2.4047	0.850398	1.89317
Cn1cc(NC(=O)C2(c3ccccc3)CC2)cc1C(N)=O	1.7943	0.903511	2.28504
[NH3+][C@@H]1CCCCC[C@@H]1c1nnc2c3[nH]cnc3ncn12	0.6588	0.646897	4.25406
O=C(c1ccc(Br)o1)N1CC[NH+](Cc2ccccc2)CC1	1.583	0.921187	3.36151
C[NH2+]C1CCN(c2ccc(OC)c(F)c2)CC1	0.9963	0.86429	3.01279
Cc1cccc(F)c1[C@H](N)C(F)(F)F	2.69622	0.700645	2.78474
CN(C(=O)c1cccc(S(=O)(=O)N(C)C)c1)[C@]1(c2ccccc2Cl)CCCCC1=O	3.7009	0.679071	2.97934
Cc1cc2c(c(=O)n1CCc1ccc(O)c(O)c1)[C@@H](c1ccccc1Cl)C(C#N)=C(N)O2	3.6822	0.507886	3.11746
CCC(CC)C(=O)N1CCC(NC(=O)Nc2ccc(OC)cc2Cl)CC1	3.8973	0.758863	2.18163
C[C@H](CCCO)Nc1[nH+]c2ccccc2n1C	1.5653	0.832187	4.0071
Cc1ccc(S(=O)(=O)Nc2cc(C(N)=O)ccc2C)cc1	2.20314	0.909704	1.71585
CC(C)C(=O)Nc1cccc(OCC(=O)Nc2ccccc2-c2ccccc2)c1	4.9656	0.575343	1.80569
Cc1nc(C)c(C(=O)N2CCc3c(sc(N)c3C#N)C2)o1	2.00532	0.873206	2.92363
Cc1csc2nc(COC(=O)C[C@@H]3Oc4ccccc4NC3=O)cc(=O)n12	1.89742	0.693144	3.1636
CC(C)C(=O)Nc1cccc(C(=O)Nc2ccc(Cl)cc2)c1	4.1868	0.853447	1.55948
C[NH+](C)[C@@H]1CC[C@H](NC(=O)C2CCN(CC(F)(F)F)CC2)C1	0.4425	0.804752	4.02006
CC(=O)N1CCc2cc(S(=O)(=O)N[C@@H](C(=O)[O-])C(C)C)ccc21	-0.3516	0.817409	3.067
C[C@@H]1CCOCCN1c1ccc2nnc(-c3ccccc3)n2n1	2.4065	0.727566	2.80232
CC(=O)O/N=C1\C(=O)N(Cc2ccc(C)cc2)c2ccccc21	2.80902	0.642722	2.14814
COC(=O)c1cccc(C(=O)N2C[C@H](C)S[C@@H](C)C2)n1	1.8342	0.784152	3.23339
O=S(=O)(Nc1ccc(-c2ccc(N3CCCCCC3)nn2)cc1)c1ccc(F)cc1F	4.603	0.59491	2.22688
C[C@@H]1CCCCN1C(=O)Cc1c(F)cccc1F	2.9083	0.786572	2.45497
Cc1ccc2nc(SCc3nnc(-c4cccs4)o3)[nH]c2c1	4.27512	0.543344	2.41678
COc1ccc(OCC(=O)N2CC(OCc3ccc(Cl)cc3)C2)cc1	3.155	0.749206	1.89778
Cc1cnc(NC(=O)[C@H]2CC(c3cccc(F)c3)=NO2)s1	2.72232	0.943438	2.90287
C#CCN1C(=O)N=C(N)[C@]12CCC[C@@H](C(C)(C)C)CC2	2.7776	0.743644	4.54092
O=C([O-])c1cc(S(=O)(=O)[N-]c2ccc(F)cc2C(=O)[O-])c[nH]1	-0.7251	0.801486	4.17142
CC(C)S(=O)(=O)c1cc2c(cc1NC(=O)CCC1CCCC1)n(C)c(=O)n2C	2.968	0.789331	2.59071
CC(C)CC1([C@@H]([NH3+])Cc2c(F)cccc2F)CCCC1	3.7243	0.827943	3.58307
CC(C)n1nc(-c2ccccc2)cc1NC(=O)N1CCC[C@@H]1C(N)=O	2.6126	0.8923	2.78362
CC(C)OC(=O)[C@H](C)CNC(=O)N[C@H]1CC[C@H]([NH+](C)C)C1	-0.0611	0.619887	4.38213
CC(=O)N1CC[C@@H]([NH2+][C@H](C)c2ccc3[nH]c(=O)[nH]c3c2)C1	0.1014	0.768519	4.15507
CC(=O)O[C@H]1CC[C@@]2(C)C(=CC[C@H]3[C@@H]4C[C@@H](C)[C@](OO)(C(C)=O)[C@@]4(C)CC[C@H]32)C1	4.9443	0.298702	4.61924
O=C(COc1ccc(I)cc1)NC[C@@H]1COc2ccccc2O1	2.6262	0.746735	2.53472
CC[C@@H](C)NC(=O)[C@@H](C)Sc1ncc(-c2ccc3c(c2)OCCO3)n1CC	3.7365	0.710055	3.17716
Oc1ccc(-c2ccccc2)cc1C[NH+]1CCC[C@H](c2cn[nH]c2)C1	2.7448	0.683485	4.13898
Cc1csc([C@@H](C)NC(=O)CCOc2ccccc2)n1	3.09782	0.87796	2.43132
COc1cccc(-c2cc(C(=O)N(CC(F)(F)F)C3CCOCC3)[nH]n2)c1	3.2688	0.846375	2.59708
CCn1ccnc(NCCN(C)C(=O)OC(C)(C)C)c1=O	1.542	0.89996	2.49963
COc1cc2c3cnn(CN4CCN(c5ccccc5OC)CC4)c(=O)c3n(C)c2cc1OC	2.6937	0.433423	2.50967
N=C1N=C(c2ccccc2)/C(=N/Nc2ccc(F)cc2)S1	3.72197	0.824281	2.48863
COc1c(C)cnc(C[NH2+][C@H]2CCC[C@@H](C)C2)c1C	2.34914	0.906283	4.20429
Cc1ccc(C(=O)NCCNC(=O)c2ccc(C)c([N+](=O)[O-])c2)cc1[N+](=O)[O-]	2.27964	0.424965	2.083
COC(=O)N1CCN(Cc2cccc(-c3ccccn3)c2)CC1	2.6326	0.871137	1.90071
Cc1cccc2cc(C[NH+]3CCC[C@H]3C(N)=O)c(-c3cccc(Cl)c3)nc12	2.89622	0.724728	4.04209
CO[C@H](CN[C@@H](c1cccs1)C1CC1)c1ccccc1	4.1765	0.792488	3.02798
CC(C)C[C@H](NC(=O)c1csc2ncccc2c1=O)C(=O)N1CCc2ccccc21	3.3903	0.671444	2.94191
C[NH+]1CCC(C[NH+](C)C2CCC(c3ccc(O)cc3)CC2)CC1	0.8578	0.766885	4.80032
COc1ccc(-c2nnc3sc(-c4ccccc4Cl)nn23)cc1OC	4.1904	0.516039	2.18742
Cn1c(CNC(=O)c2cccc(C(F)(F)F)c2)nc2ccccc21	3.5221	0.778678	1.96606
C[C@@H](Oc1ccc(Cl)cc1Cl)C(=O)Nc1ccc(N2CCOCC2)cc1	4.236	0.790159	2.35556
COc1ncnc2c1nc([C@@H](C)Cl)n2[C@H](C)C(N)=O	1.181	0.860651	3.5942
C[C@@H](CC(=O)c1ccc(F)cc1)NC(=O)C=C1CCSCC1	3.3566	0.655485	3.24286
O=C(Cc1csc(-c2ccsc2)n1)Nc1ccccc1F	4.1919	0.752585	2.08454
CSCC(=O)NNC(=O)c1c(O)cc(Cl)cc1Cl	1.823	0.749449	2.47047
CCC[NH2+][C@@H](COC)[C@H]1CN(C(C)C)CCO1	0.084	0.709165	4.49487
C[C@H](CCc1ccc(F)c(F)c1)NC(=O)Cc1ccc[nH]1	2.9729	0.836182	2.77193
[truncated: 247,457+ more rows]
