# Supplementary material for: Kinic index: an artificial intelligence-driven predictive model and multitarget drug discovery framework for hepatocellular carcinoma patients
Source: NPJ Precis Oncol. 2026 Feb 14;10:132. doi: 10.1038/s41698-026-01324-1 (PMC13018533; doi:10.1038/s41698-026-01324-1)
Supplement: Supplementary file 3 — Supplementary Data S2. [file 41698_2026_1324_MOESM3_ESM.xlsx]

## Sheet: 14_2models_pred0.6_smiles
Data S2: Compounds filtered by combing BIOSNAP and KIBA algorithms
Gene_Name	SMILES	biosnap_filtered_pred	kiba_filtered_pred	mean_prob
CYP2C9	N#CSc1cc(Cl)c(N)cc1C(F)(F)F	0.999825	0.999743	0.999784
CYP2C9	C/C(=C/c1ccc(SC#N)cc1)[N+](=O)[O-]	0.999819	0.999612	0.999716
CYP2C9	CC1=CC(C)(C)N(C(=O)CSC#N)c2cc(C)ccc21	0.999898	0.999524	0.999711
CYP2C9	Cc1ccc(S(=O)(=O)C[C@@H](SC#N)c2ccccc2)cc1	0.99999	0.999142	0.999566
CYP2C9	C[C@H](C(=O)Nc1ccc(SC#N)cc1[N+](=O)[O-])c1ccccc1	0.999743	0.999357	0.99955
CYP2C9	CC(=O)[C@@H](Cc1cc(Cl)ccc1Cl)SC#N	0.999946	0.998268	0.999107
CYP2C9	CCc1cc(SC#N)cc(C)c1I	0.999974	0.998185	0.999079
CYP2C9	Cc1ccc(C(=O)OCC(=O)Nc2c(C)cc(SC#N)cc2C)cc1O	0.999655	0.998125	0.99889
CYP2C9	CC[C@@H](Oc1cc(C)cc(C)c1)C(=O)Nc1ccc(SC#N)cc1	0.999942	0.997592	0.998767
CYP2C9	CCc1cccc2c(SC#N)c[nH]c12	0.999988	0.996539	0.998264
CYP2C9	C[N+](C)(C)CCO[P@@](=O)([O-])Oc1ccc([N+]#N)cc1	1	0.996313	0.998156
CYP2C9	CC1(C)O[C@@H]2[C@H](CSC#N)O[C@H](n3ccc(=O)[nH]c3=O)[C@@H]2O1	0.996095	1	0.998047
CYP2C9	Cn1c(=O)[nH]c2c(c1=O)CC[C@@H]2SC#N	0.999212	0.995934	0.997573
CYP2C9	N#[N+]Nc1ccc(C(=O)Nc2ccc3[nH]ccc3c2)cn1	1	0.994114	0.997057
CYP2C9	N#CSc1ccc(Br)cc1[N+](=O)[O-]	0.999193	0.994921	0.997057
CYP2C9	Cc1nn(C)c(N)c1SC#N	0.999385	0.994135	0.99676
CYP2C9	N#CSCCN1C(=O)[C@@H]2[C@@H]3CC[C@@H](O3)[C@@H]2C1=O	0.992527	1	0.996264
CYP2C9	N#CSCC(=O)Nc1cccc([N+](=O)[O-])c1	0.999261	0.977933	0.988597
CYP2C9	CC(C)(C)OC(=O)CSC#N	0.999999	0.975132	0.987566
CYP2C9	C[C@@]12C=CC(=O)C=C1CC[C@@H]1[C@@H]3CC[C@](O)(C(=O)COP(=O)([O-])[O-])[C@]3(C)C[C@@H](O)[C@H]12	0.98904	0.982397	0.985718
CYP2C9	O[C@@]1(c2ccccc2)[C@@H]2[C@H]3C[C@H]4[C@@H]2[C@]2(O)[C@H](Br)[C@H]4[C@H]3[C@H]12	0.969536	1	0.984768
CYP2C9	N#CCc1ccc(S(=O)(=O)N[C@@H]2[C@@H]([NH3+])[C@H]3CCO[C@@H]32)cc1	0.98042	0.986902	0.983661
CYP2C9	CC(=O)S[C@@H]1CC2=CC(=O)CC[C@]2(C)[C@@H]2CC[C@@]3(C)[C@@H](CC[C@@]34CCC(=O)O4)[C@@H]12	0.993171	0.973832	0.983501
CYP2C9	CC(=O)S[C@H]1CC2=CC(=O)CC[C@]2(C)[C@H]2CC[C@]3(C)[C@@H](CC[C@]34CCC(=O)O4)[C@H]12	0.993171	0.973831	0.983501
CYP2C9	Cc1ccc(S(=O)(=O)O[C@@H]2[C@@H]([O-])[C@@H]([NH2+][C@@H](C)c3ccccc3)[C@H]3CO[C@@H]2O3)cc1	0.98868	0.977389	0.983035
CYP2C9	CC(=O)O[C@]1(C(C)=O)C[C@@H](O)[C@H]2[C@@H]3C=C(Cl)C4=CC(=O)[C@@H]5C[C@@H]5[C@]4(C)[C@H]3CC[C@@]21C	0.987236	0.976911	0.982074
CYP2C9	N#CSc1ccc(NC(=O)COc2ccc(Cl)cc2)cc1	0.999891	0.960003	0.979947
CYP2C9	CN1CCN(C(=O)CCSC#N)CC1	0.995343	0.963853	0.979598
CYP2C9	CCCC(=O)N1C[C@@H]2C(C[NH+]3CCCOc4c(cccc4OC)C3)[C@@H]2C1	0.978402	0.980683	0.979543
CYP2C9	CC(=O)N[C@@H]1[C@H](Sc2ccc(Cl)cc2)O[C@H]2COC(C)(C)O[C@@H]2[C@@H]1O[C@H](C)C(=O)[O-]	0.976	0.980386	0.978193
CYP2C9	C[C@@H](CCC(=O)[O-])[C@H]1CC[C@H]2[C@H]3[C@H](O)C[C@@H]4C[C@H](O)CC[C@]4(C)[C@@H]3CC[C@@]21C	0.99082	0.965049	0.977934
CYP2C9	CN(CCCO[C@H]1[C@@H]([C@@H]2COC(C)(C)O2)O[C@@H]2OC(C)(C)O[C@H]12)c1ccccc1	0.990426	0.957768	0.974097
CYP2C9	CC(=O)[C@@H]1C[C@H](O)[C@H]2[C@H]3CCC4=CC(=O)CC[C@@]4(C)[C@@H]3C[C@@H](O)[C@@]21C	0.975953	0.971762	0.973857
CYP2C9	Cc1ccc(S(=O)(=O)O[C@H]2[C@@H]([C@@H]3COC(C)(C)O3)O[C@H]3OC(C)(C)O[C@@H]32)cc1	0.990864	0.955778	0.973321
CYP2C9	C/C=C(\C)C[NH+]1C[C@@H]2C(C(=O)NCc3cn4cc(C)sc4n3)[C@@H]2C1	0.981284	0.964933	0.973109
CYP2C9	CC(C)CCO[C@H]1[C@@H]([C@H]2COC(C)(C)O2)O[C@@H]2OC(C)(C)O[C@H]12	0.98833	0.957585	0.972957
CYP2C9	c1ccc([C@H]2OC[C@@H]3N[C@H]4CO[C@@H](c5ccccc5)O[C@H]4[C@@H]3O2)cc1	0.955831	0.98713	0.97148
CYP2C9	CC(=O)N[C@@H]1[C@H](Oc2ccc(C)c(C)c2)O[C@H]2COC(C)(C)O[C@@H]2[C@H]1O[C@@H](C)C(=O)[O-]	0.979935	0.962737	0.971336
CYP2C9	C[C@]12CC[C@H]3[C@@H](CC[C@H]4C[C@@H]5S[C@@H]5C[C@@]43C)[C@@H]1CC[C@@H]2O	0.996081	0.946067	0.971074
CYP2C9	CC(=O)N[C@H]1[C@H](OCC(=O)[O-])[C@H]2O[C@@H](c3ccco3)OC[C@H]2O[C@@H]1Sc1ccc(Cl)cc1	0.963624	0.974568	0.969096
CYP2C9	CC[C@H](C)[NH2+]C1[C@@H]2C[NH2+]C[C@H]12	0.967911	0.968536	0.968223
CYP2C9	CCCOc1ccc(CO[C@H]2[C@H]([C@@H]3COC(C)(C)O3)O[C@H]3OC(C)(C)O[C@@H]32)cc1	0.985655	0.95009	0.967873
CYP2C9	CC1CCN([C@H]2[C@H]3OCCC[C@@H]3[C@H]2[NH3+])CC1	0.996141	0.937353	0.966747
CYP2C9	CCCC1CN([C@@H]2[C@@H]([NH3+])[C@H]3CCO[C@@H]32)C1	0.988967	0.941124	0.965045
CYP2C9	C[NH+](C)CCNC(=O)Cn1cc(NC(=O)C2[C@H]3CCCC[C@@H]23)cn1	0.988226	0.941574	0.9649
CYP2C9	CSc1ccc(NC2=N[C@H]3[C@@H](O)[C@H](O)C[C@H](C(=O)NCc4ccccc4)[C@H]3S2)cc1	0.973862	0.955074	0.964468
CYP2C9	CC(C)CCOc1ccc(NC(=O)[C@@H]2O[C@H]3OC(C)(C)O[C@@H]3[C@H]3OC(C)(C)O[C@H]32)cc1	0.995794	0.93224	0.964017
CYP2C9	CC1(C)OC[C@H]([C@@H]2O[C@@H](OC(=O)c3ccccc3)[C@H]3OC(C)(C)O[C@@H]32)O1	0.986572	0.940659	0.963615
CYP2C9	CC(C)C[C@@H](CCO)CNC(=O)C1[C@H]2CCCC[C@@H]12	0.991445	0.934924	0.963185
CYP2C9	CC1(C)O[C@H]2[C@H](O1)[C@H]1OC(C)(C)O[C@@H]1O[C@H]2C(=O)Nc1ccccc1	0.990347	0.934926	0.962637
CYP2C9	COc1ccccc1CN(C(=O)C1[C@H]2CCCC[C@@H]12)C1CC1	0.988582	0.936408	0.962495
CYP2C9	O=C1C[C@H]2OCC=C3C[NH+]4CC[C@]56c7cc(/N=C/c8ccc([N+](=O)[O-])cc8)ccc7N1[C@H]5[C@H]2[C@H]3C[C@H]46	0.991634	0.933132	0.962383
CYP2C9	CSc1ccccc1NC(=O)[C@@H]1O[C@H]2OC(C)(C)O[C@@H]2[C@H]2OC(C)(C)O[C@@H]21	0.988721	0.935296	0.962009
CYP2C9	CC1(C)OC[C@H]([C@H]2O[C@@H]3OC(C)(C)O[C@@H]3[C@H]2OS(C)(=O)=O)O1	0.976168	0.945057	0.960612
CYP2C9	CN(C)c1ccc(/C=N\NC(=O)[C@H]2O[C@H]3OC4(CCCCC4)O[C@@H]3[C@H]3OC4(CCCCC4)O[C@@H]23)cc1	0.993933	0.926893	0.960413
CYP2C9	CC(C)(C)OC(=O)NC[C@@](C)(NC(=O)C1[C@H]2CCCC[C@@H]12)C1CC1	0.977834	0.942816	0.960325
CYP2C9	CC(=O)N[C@@H]1[C@H](Oc2ccc(Cl)cc2Cl)O[C@H]2COC(C)(C)O[C@@H]2[C@@H]1O[C@@H](C)C(=O)[O-]	0.968469	0.948537	0.958503
CYP2C9	O=C(NCc1ccccc1OCCN1CCOCC1)C1[C@H]2CCCC[C@@H]12	0.980658	0.935883	0.95827
CYP2C9	CC(C)COc1ccc(COC[C@H]2O[C@H]3OC(C)(C)O[C@@H]3[C@H]3OC(C)(C)O[C@H]32)cc1	0.992369	0.922196	0.957282
CYP2C9	C=C[C@]12O[C@@H]3[C@H](O)[C@H]4C[C@@H]3[C@H]1[C@@H]4C(=O)N2C(C)(C)C	0.922008	0.992412	0.95721
CYP2C9	NC(=O)[C@H]1C[C@@H](O)[C@H](O)[C@H]2[C@@H]1S/C(=N\Cc1ccco1)N2Cc1ccc(F)cc1	0.948432	0.96582	0.957126
CYP2C9	CC(=O)N[C@@H]1[C@H](OCC(=O)[O-])[C@H]2O[C@@H](c3ccco3)OC[C@@H]2O[C@@H]1Oc1ccc(C)c(C)c1	0.972412	0.941561	0.956987
CYP2C9	N#[N+]c1[nH]nc2nnc(-c3ccccc3)c(-c3ccccc3)c12	1	0.912572	0.956286
CYP2C9	O=C(Nc1cc(C2CC2)nn1[C@@H]1CCS(=O)(=O)C1)C1[C@H]2CCCC[C@@H]12	0.982577	0.929261	0.955919
CYP2C9	Cc1nc(C[NH+]2CCC(CNC(=O)C3[C@H]4CCCC[C@@H]34)CC2)oc1C	0.969819	0.941967	0.955893
CYP2C9	C[C@@]12C[C@H](O)C(=O)C=C1CC[C@H]1[C@H]2[C@@H](O)C[C@]2(C)[C@@H]1CC[C@@]2(O)C(=O)CO	0.973133	0.93834	0.955736
CYP2C9	C[C@]12C[C@@H](O)[C@H]3[C@H](CCC4=CC(=O)CC[C@@]43C)[C@@H]1CC[C@]2(O)C(=O)CO	0.977508	0.933542	0.955525
CYP2C9	CN(C(=O)[C@H]1CSCN1C(=O)C1[C@H]2CCCC[C@@H]12)C1CC1	0.97144	0.937937	0.954689
CYP2C9	O=C(C1[C@H]2CCCC[C@@H]12)N1CCn2cccc2[C@H]1c1ccccc1	0.981104	0.92762	0.954362
CYP2C9	CC(C)(C)N(C(=O)[O-])C1[C@@H]2C[NH+](Cc3ccccc3)C[C@H]12	0.951005	0.95545	0.953227
CYP2C9	C[C@@]12C=CC(=O)C=C1CC[C@@H]1[C@@H]3CC[C@](O)(C(=O)COS(C)(=O)=O)[C@@]3(C)C[C@@H](O)[C@H]12	0.973237	0.932869	0.953053
CYP2C9	CC1(C)O[C@@H]2O[C@@H](C(=O)N3CCCC[C@@H]3c3cccnc3)[C@@H]3OC(C)(C)O[C@@H]3[C@H]2O1	0.984862	0.919683	0.952273
CYP2C9	O=C(NC[C@H](O)c1ccc2ccccc2c1)C1[C@H]2CCCC[C@@H]12	0.96977	0.934534	0.952152
CYP2C9	COc1ccc([C@@H](O)CNC(=O)C2[C@H]3CCCC[C@@H]23)cc1OC	0.965428	0.938552	0.95199
CYP2C9	O=C(N[C@@H](Cc1ccccc1)C1CC1)C1[C@H]2CCCC[C@@H]12	0.978442	0.925388	0.951915
CYP2C9	CCCOC[C@H]1O[C@H]2OC(C)(C)O[C@@H]2[C@H]2OC(C)(C)O[C@@H]21	0.971174	0.931959	0.951566
CYP2C9	Cc1nc(C[NH+]2CCC(CNC(=O)C3[C@H]4CCCC[C@@H]34)CC2)cs1	0.969118	0.933923	0.951521
CYP2C9	O=C(NCCc1nc(C2CCCCC2)cs1)C1[C@H]2CCCC[C@@H]12	0.9627	0.939839	0.951269
CYP2C9	O=C(C1[C@H]2CCCC[C@@H]12)N1CCC(c2c[nH]c3ccccc23)CC1	0.983057	0.919213	0.951135
CYP2C9	C[C@@H](NC(=O)[C@@H]1O[C@H]2OC(C)(C)O[C@@H]2[C@H]2OC(C)(C)O[C@@H]21)C(=O)Nc1cccc2ccccc12	0.986109	0.916017	0.951063
CYP2C9	[NH3+][C@@H]1[C@H]2CCCO[C@@H]2[C@@H]1NC(=O)Cc1ccc(F)cc1F	0.947365	0.953798	0.950581
CYP2C9	Cc1cccc(NC(=O)[C@H](C)NC(=O)[C@H]2O[C@@H]3OC(C)(C)O[C@@H]3[C@H]3OC(C)(C)O[C@@H]23)c1	0.978782	0.922124	0.950453
CYP2C9	Cc1cccc(NC(=O)[C@@H](C)NC(=O)[C@@H]2O[C@H]3OC(C)(C)O[C@@H]3[C@H]3OC(C)(C)O[C@@H]32)c1	0.978776	0.92147	0.950123
CYP2C9	O=C(NCc1cc2n(n1)CC[NH+](C1CCCCC1)C2)C1[C@H]2C[NH2+]C[C@@H]12	0.933571	0.966196	0.949883
CYP2C9	Cc1csc([C@@H](NC(=O)C2[C@H]3CCCC[C@@H]23)C2CC2)n1	0.980437	0.91918	0.949808
CYP2C9	O=C(COc1ccc(F)cc1)N1CCN(C(=O)C2[C@H]3CCCC[C@@H]23)CC1	0.978248	0.921295	0.949771
CYP2C9	CCn1c(C[NH+](C)C)nnc1C1CCN(C(=O)C2[C@H]3C[NH2+]C[C@@H]23)CC1	0.995527	0.903226	0.949377
CYP2C9	O=C(N[C@H]1CCCN(c2ccccc2Cl)C1=O)C1[C@H]2CCCC[C@@H]12	0.975999	0.922401	0.9492
CYP2C9	C[NH+](C)CC[C@H](NC(=O)C1[C@H]2CCCC[C@@H]12)C(C)(C)C	0.992932	0.902975	0.947953
CYP2C9	CC1(C)O[C@@H]2O[C@@H](C(=O)Nc3ccccc3F)[C@@H]3OC(C)(C)O[C@@H]3[C@H]2O1	0.983407	0.912108	0.947758
CYP2C9	COC(=O)[C@H](CNC(=O)C1[C@H]2CCCC[C@@H]12)Cc1ccccc1C	0.976627	0.918685	0.947656
CYP2C9	CC(C)OC[C@H]1O[C@H]2OC(C)(C)O[C@@H]2[C@H]2OC(C)(C)O[C@H]21	0.959741	0.935566	0.947653
CYP2C9	C[C@H](C#N)CNC(=O)C1[C@H]2CCC[C@@H]12	0.979249	0.915476	0.947362
CYP2C9	CC1(C)O[C@H]2[C@H]3OC(C)(C)O[C@H]3[C@@H](C(=O)Nc3ccccc3C(F)(F)F)O[C@@H]2O1	0.997035	0.897682	0.947358
CYP2C9	CC(C)CNC(=O)c1ccc(NC(=O)C2[C@H]3CCCC[C@@H]23)cc1Cl	0.988662	0.90586	0.947261
CYP2C9	COc1ccc2c(c1)CN(C(=O)C1[C@H]3CCCC[C@@H]13)CC2	0.979393	0.91413	0.946761
CYP2C9	CC[C@H](C(=O)N1CCC(NC(=O)C2[C@H]3CCCC[C@@H]23)CC1)c1ccccc1	0.969016	0.923169	0.946092
CYP2C9	C[C@@H](C#N)CN(C)C(=O)C1[C@H]2CCC[C@@H]12	0.976489	0.915661	0.946075
CYP2C9	O=C(Nn1cnc2sc3c(c2c1=O)CCCC3)C1[C@H]2CCCC[C@@H]12	0.961313	0.930736	0.946024
CYP2C9	C/C=C1\C[NH+]2CC[C@]34c5ccccc5N[C@H]3[C@@H](CO)[C@H]1C[C@H]24	0.992485	0.899554	0.946019
CYP2C9	C/C=C1/C[NH+]2CC[C@]34c5ccccc5N[C@H]3[C@@H](CO)[C@H]1C[C@H]24	0.992493	0.899219	0.945856
CYP2C9	Cc1ccc(-c2n[nH]cc2C[NH+]2C[C@@H]3C(C(=O)NC(C)(C)C)[C@@H]3C2)cc1	0.970591	0.920881	0.945736
CYP2C9	O=C(CCNC(=O)C1[C@H]2CCCC[C@@H]12)N[C@@H]1CCS(=O)(=O)C1	0.958149	0.933064	0.945606
CYP2C9	Cc1cc(C)cc(/N=C2\N[C@H]3[C@@H](O)[C@H](O)C[C@H](C(=O)NCCN4CCOCC4)[C@H]3S2)c1	0.908191	0.982715	0.945453
CYP2C9	Cc1ccccc1C(=O)NNC(=O)C1[C@H]2CCCC[C@@H]12	0.98273	0.907853	0.945292
CYP2C9	O=C1[C@H]2[C@@H]3C=C[C@@H](C3)[C@H]2C(=O)N1CCN1C(=O)[C@H]2[C@@H]3C=C[C@@H](C3)[C@H]2C1=O	0.966263	0.922692	0.944477
CYP2C9	CC1(C)O[C@@H]2O[C@@H](C(=O)Nc3ccc(F)cc3F)[C@@H]3OC(C)(C)O[C@H]3[C@H]2O1	0.979456	0.909258	0.944357
CYP2C9	CCNC(=O)C1[C@H]2CCC[C@@H]12	0.979725	0.908001	0.943863
CYP2C9	Cc1csc(N2CCCN(C(=O)C3[C@H]4CCCC[C@@H]34)CC2)n1	0.959149	0.928542	0.943846
CYP2C9	Cc1cc(C)nc(-n2nc(C)cc2NC(=O)C2[C@H]3CCCC[C@@H]23)n1	0.946351	0.941204	0.943777
CYP2C9	CC(C)c1nc(C(=O)N[C@H]2[C@H]3OCC[C@@H]3[C@H]2[NH3+])n[nH]1	0.90864	0.978893	0.943767
CYP2C9	O=C(Nc1ccccc1C(=O)N1CCCCC1)C1[C@H]2CCCC[C@@H]12	0.953235	0.933668	0.943452
CYP2C9	CCc1ccc([C@H](COC)NC(=O)C2[C@H]3CCCC[C@@H]23)o1	0.969973	0.916215	0.943094
CYP2C9	CN(Cc1ccccc1)C(=O)C1[C@H]2CCCC[C@@H]12	0.974266	0.911812	0.943039
CYP2C9	CC(C)N(C)C(=O)c1ccc(Cl)c(NC(=O)C2[C@H]3CCCC[C@@H]23)c1	0.974608	0.910675	0.942642
CYP2C9	COc1cc(CNC(=O)C2[C@H]3CCCC[C@@H]23)cc(OC)c1O	0.95878	0.924058	0.941419
CYP2C9	O=C([O-])[C@@H]1C[NH+](C2CCN(C(=O)c3ccccc3)CC2)C[C@H]1C1CC1	0.983723	0.897503	0.940613
CYP2C9	O=C(Nc1c(F)cccc1F)C1[C@H]2CCCC[C@@H]12	0.969138	0.90913	0.939134
CYP2C9	CCN(CC(=O)OC)C(=O)C1[C@H]2CCCC[C@@H]12	0.961021	0.917091	0.939056
CYP2C9	O=S(=O)(/N=C(\[O-])C1[C@H]2CCCC[C@@H]12)c1cc(F)ccc1F	0.987081	0.890984	0.939032
CYP2C9	C[C@@H](NC(=O)[C@@H]1O[C@H]2OC(C)(C)O[C@@H]2[C@H]2OC(C)(C)O[C@@H]21)C(=O)Nc1ccc(Br)cc1	0.982487	0.894951	0.938719
CYP2C9	CC(C)(C)OC(=O)N1CCN(C(=O)C2[C@H]3CCCC[C@@H]23)CC1	0.947137	0.930185	0.938661
CYP2C9	CC1(C)[C@H]2CC[C@@H](O)[C@@]3(C)CC[C@](C)(O)[C@H]3[C@H]21	0.982945	0.89208	0.937512
CYP2C9	C[C@@H](NC(=O)C1[C@H]2CCCC[C@@H]12)c1ccc(F)c(F)c1	0.970775	0.904228	0.937502
CYP2C9	COc1ccc(CN(C(=O)C2[C@H]3CCCC[C@@H]23)c2nccs2)c(OC)c1	0.977866	0.895477	0.936671
CYP2C9	C[NH+]1CCC(N(Cc2ccco2)C(=O)C2[C@H]3CCCC[C@@H]23)CC1	0.993106	0.88014	0.936623
CYP2C9	CCC[C@H](CC(=O)OC)NC(=O)C1[C@H]2CCC[C@@H]12	0.964736	0.90634	0.935538
CYP2C9	COCCNC(=O)[C@H]1C[C@@H](O)[C@H](O)[C@@H]2N=C(Nc3ccc(C)cc3)S[C@@H]21	0.918968	0.95203	0.935499
CYP2C9	O=C(NNC(=S)Nc1ccccc1C(F)(F)F)C1[C@H]2CCCC[C@@H]12	0.994812	0.875422	0.935117
CYP2C9	CC(C)[C@@H]1CC[C@H](O)[C@H]([C@@H]2CCC[C@@H]2O)C1	0.971101	0.898845	0.934973
CYP2C9	CC[C@H](C)NC(=O)C1[C@H]2CCC[C@@H]12	0.964437	0.904664	0.934551
CYP2C9	O=C(Nc1cccc(F)c1)[C@@H]1CSCN1C(=O)C1[C@H]2CCCC[C@@H]12	0.952408	0.916445	0.934426
CYP2C9	CC1(C)OC[C@H]([C@@H]2O[C@@H](O)[C@@H]3OC(C)(C)O[C@@H]23)O1	0.906193	0.962348	0.93427
CYP2C9	C#C[C@]1(O)CC[C@@H]2[C@H]3CCC4=CCCC[C@H]4[C@@H]3CC[C@]21C	0.994758	0.871807	0.933282
CYP2C9	O[C@H]1C[C@H]2O[C@@H](O)C[C@H]2[C@H]1CC[C@@H](O)CCc1ccccc1	0.894834	0.968698	0.931766
CYP2C9	CC(=O)[C@H]1C[C@H](O)[C@H]2[C@@H]3C=CC4=CC(=O)CC[C@]4(C)[C@H]3CC[C@]12C	0.964215	0.899161	0.931688
CYP2C9	CC[C@@]1(c2ccccc2)NC(=O)N(NC(=O)C2[C@H]3CCCC[C@@H]23)C1=O	0.962281	0.898846	0.930563
CYP2C9	O=C(Nc1ccccc1SC(F)F)C1[C@H]2CCCC[C@@H]12	0.973382	0.886043	0.929712
CYP2C9	Cc1csc([C@@H](C)NC(=O)C2[C@H]3CCCC[C@@H]23)n1	0.951752	0.907389	0.929571
CYP2C9	C[C@H](NC(=O)C1[C@H]2CCC[C@@H]12)c1ccc(S(N)(=O)=O)cc1	0.969593	0.887694	0.928644
CYP2C9	COCCOCCNC(=O)C1[C@H]2CCCC[C@@H]12	0.931895	0.923946	0.927921
CYP2C9	COc1ccc(NC(=O)Cn2cc(NC(=O)C3[C@H]4CCCC[C@@H]34)cn2)cc1	0.957837	0.897824	0.927831
CYP2C9	CO[C@H]1[C@H](NC(=O)c2ccccc2)[C@H](OC)O[C@@H]1[C@H](O)CO	0.862393	0.992987	0.92769
CYP2C9	C[C@]12C[C@H](O)[C@H]3[C@@H](CCC4=CC(=O)C=C[C@@]43C)[C@H]1C[C@H]1O[C@@H](C3CCCCC3)O[C@]12C(=O)CO	0.975296	0.876858	0.926077
CYP2C9	O=C(Nc1cccc(-c2nc[nH]n2)c1)C1[C@H]2CCCC[C@@H]12	0.946408	0.905056	0.925732
CYP2C9	CC(C)N(CC(N)=O)C(=O)C1[C@H]2CCCC[C@@H]12	0.944784	0.906358	0.925571
CYP2C9	C1CCC([C@@H]2C[C@@H]2[NH2+]C2CCN(CCN3CCOCC3)CC2)CC1	0.984754	0.86569	0.925222
CYP2C9	C[C@]12CCC[C@H]1[C@@H]1CCC3=CC(=O)CC[C@]3(C)[C@@H]1[C@H](O)C2	0.982132	0.863615	0.922873
CYP2C9	CC(=O)N[C@@H]1[C@@H](Sc2ccccc2)O[C@@H]2CO[C@H](c3ccccc3)O[C@@H]2[C@@H]1O	0.966119	0.879028	0.922573
CYP2C9	CCC[C@@H]1O[C@@H]2C[C@H]3[C@@H]4CCC5=CC(=O)C=C[C@]5(C)[C@H]4[C@@H](O)C[C@]3(C)[C@]2(C(=O)COC(C)=O)O1	0.982188	0.860198	0.921193
CYP2C9	CC(C)C(=O)Nc1ccc(NC(=O)C2[C@H]3CCCC[C@@H]23)cc1	0.945871	0.893085	0.919478
CYP2C9	COc1ccc(-c2cc(N(C)C(=O)C3[C@H]4CCCC[C@@H]34)n[nH]2)cc1	0.947809	0.890262	0.919036
CYP2C9	COc1ccc(-c2noc(C3[C@H]4CCCC[C@@H]34)n2)cn1	0.915325	0.922231	0.918778
CYP2C9	C[C@H](NC(=O)[C@H]1O[C@H]2OC(C)(C)O[C@@H]2[C@H]2OC(C)(C)O[C@H]12)C(=O)Nc1nccs1	0.974416	0.863105	0.91876
CYP2C9	C=C=CO[C@@H]1[C@H]([C@@H]2COC(C)(C)O2)O[C@@H]2OC(C)(C)O[C@@H]21	0.942238	0.894566	0.918402
CYP2C9	NC(=O)[C@H]1CCCN1C(=O)C1[C@H]2CCCC[C@@H]12	0.928646	0.905671	0.917158
CYP2C9	O=C(N[C@H]1C[NH+](C(CO)CO)C[C@@H]1C1CC1)c1ccsc1	0.888542	0.945657	0.9171
CYP2C9	O=C(N[C@H]1[C@H](O)[C@H](O)C[C@@H]1C1CCCCC1)c1cccnc1	0.884824	0.947812	0.916318
CYP2C9	CC(=O)[C@@]12N=C(C)O[C@@H]1C[C@H]1[C@@H]3CCC4=CC(=O)C=C[C@]4(C)[C@H]3[C@@H](O)C[C@@]12C	0.980288	0.85181	0.916049
CYP2C9	CCO[C@H]1[C@@H]([C@@H]2COC3(CCCCC3)O2)O[C@H]2OC3(CCCCC3)O[C@@H]21	0.967537	0.861653	0.914595
CYP2C9	COc1ccc(N(CN2C(=O)[C@H]3[C@@H]4C=C[C@@H](C4)[C@@H]3C2=O)C(=O)[C@H]2[C@H]3C(=O)O[C@@H]4C[C@H]2C[C@H]34)cc1	0.971905	0.855814	0.91386
CYP2C9	CC1(C)OC[C@@H]([C@H]2O[C@@H]3OC(C)(C)O[C@@H]3[C@@H]2OP2OCCN2C(C)(C)C)O1	0.991454	0.835976	0.913715
CYP2C9	C[C@]12C[C@@H](O)[C@H]3[C@H](CCC4=CC(=O)CC[C@@]43C)[C@H]1CC[C@]2(O)C(=O)COC(=O)CCC(=O)[O-]	0.98034	0.845255	0.912797
CYP2C9	CC1(C)[C@H]2CC[C@@H]1[C@H]1NS(=O)(=O)C[C@H]21	0.950454	0.873024	0.911739
CYP2C9	OC[C@@H]1O[C@@H](c2ccccc2)O[C@H]1[C@@H]1O[C@@H](c2ccccc2)O[C@@H]1CO	0.962509	0.859969	0.911239
CYP2C9	COc1ccc(NC2=N[C@H]3[C@@H](O)[C@H](O)C[C@H](C(=O)N4CCC(C(N)=O)CC4)[C@H]3S2)cc1	0.915572	0.906045	0.910809
CYP2C9	CC1(C)COP(=S)(O[C@H]2CO[C@@H]3[C@H](OP4(=S)OCC(C)(C)CO4)CO[C@@H]23)OC1	0.988496	0.833098	0.910797
CYP2C9	C=C(CO)[C@@]1(O)CC[C@@H]2[C@@H]3CCC4=CC(=O)CC[C@]4(C)[C@H]3[C@H](O)C[C@@]21C	0.978376	0.835708	0.907042
CYP2C9	C[C@@]12CCC(=O)C=C1CC[C@@H]1[C@@H]2[C@H](O)C[C@]2(C)[C@@H]1CC[C@]2(O)C(=O)COC(=O)CCl	0.984259	0.824594	0.904426
CYP2C9	C[C@]12CCCC[C@@H]1CC[C@H]1[C@@H]3[C@@H](O)CC[C@@]3(C)CC[C@H]12	0.994438	0.811449	0.902944
CYP2C9	C[C@]12CCC(=O)C=C1CC[C@@H]1[C@@H]2[C@H](O)C[C@]2(C)[C@@H]1CC[C@]2(O)[C@H](O)CO	0.972007	0.831256	0.901632
CYP2C9	CC(=O)[C@@H]1CC[C@@H]2[C@@H]3CCC4=CC(=O)CC[C@@]4(C)[C@@H]3[C@@H](O)C[C@]12C	0.9849	0.817111	0.901005
CYP2C9	C[C@H]1C[C@@H]2C(=CC1=O)CC[C@H]1[C@H]2CC[C@@]2(C)[C@H](O)CC[C@H]12	0.991134	0.80516	0.898147
CYP2C9	C[C@H]1CCC[C@]2(C)C[C@H]3OC(=O)[C@@H](CN4CCN(c5ccc(Cl)cc5)CC4)[C@H]3[C@@H]3O[C@@]132	0.996399	0.795528	0.895964
CYP2C9	Cc1ccccc1[C@@H]1C[C@H]1C(=O)N[C@@H]1[C@@H]2CCO[C@@H]2C1(C)C	0.982246	0.809647	0.895946
CYP2C9	NC(=O)CCn1ccc(NC(=O)C2[C@H]3CCCC[C@@H]23)n1	0.883118	0.900929	0.892023
CYP2C9	CC[NH2+][C@H](C1CCCC1)[C@H]1C[NH+]2CCN1CC2	0.983338	0.79787	0.890604
CYP2C9	Cc1ccc(Cl)cc1N1CCN(C[C@@H]2C(=O)O[C@@H]3C[C@@]4(C)CCC[C@H](C)[C@@]45O[C@H]5[C@@H]32)CC1	0.997426	0.783147	0.890287
CYP2C9	COC(=O)c1cn([C@H]2[C@@H]3OC(C)(C)O[C@H]3O[C@H]2[C@H](O)CO)nn1	0.8354	0.944863	0.890131
CYP2C9	CC1(C)O[C@H]2[C@@H](CO)O[C@H](n3c(Br)nc4c(N)ncnc43)[C@@H]2O1	0.933809	0.844301	0.889055
CYP2C9	O=C(N/N=C\c1ccccc1F)[C@@H]1O[C@H]2OC3(CCCCC3)O[C@@H]2[C@H]2OC3(CCCCC3)O[C@@H]21	0.984937	0.787059	0.885998
CYP2C9	CC1(C)O[C@H]2[C@H](CO)O[C@H](n3cnc4c(N)ncnc43)[C@@H]2O1	0.924427	0.841812	0.88312
CYP2C9	CC1(C)O[C@H]2[C@@H](n3cnc4c(N)ncnc43)O[C@H](CO)[C@H]2O1	0.92312	0.84162	0.88237
CYP2C9	CC[C@](C)([C@@H]([NH3+])C1C[C@@H](C)C[C@@H](C)C1)[NH+]1CCCC1	0.999541	0.76463	0.882086
CYP2C9	OCc1ccccc1N1C[C@H]2[C@@H]3C=C[C@@H](C3)[C@@H]2C1	0.967642	0.794468	0.881055
CYP2C9	CC(=O)O[C@H]1CC[C@@]2(C)C(=CC[C@H]3[C@@H]4C[C@@H](C)[C@](OO)(C(C)=O)[C@@]4(C)CC[C@H]32)C1	0.991648	0.769394	0.880521
CYP2C9	CC(=O)[C@@]1(O)CC[C@H]2[C@H]3C=C(Cl)C4=CC(=O)[C@@H]5C[C@@H]5[C@@]4(C)[C@@H]3CC[C@]21C	0.991516	0.769208	0.880362
CYP2C9	CC(=O)[C@@]1(O)CC[C@H]2[C@H]3C=C(Cl)C4=CC(=O)[C@@H]5C[C@@H]5[C@]4(C)[C@H]3CC[C@@]21C	0.991516	0.769208	0.880362
CYP2C9	CC1(C)[C@H]2OCC[C@@H]2[C@H]1NC(=O)[C@@H]1C[C@@H]1c1ccccc1F	0.979999	0.780239	0.880119
CYP2C9	CO[C@H]1[C@@H]2CCC[C@@H]2C(=O)C[C@@H]2CC[C@@]3(C2)O[C@H]13	0.978092	0.780445	0.879269
CYP2C9	C[C@]1(O)CC[C@H]2[C@@H]3CCC4=CC(=O)CC[C@H]4[C@H]3CC[C@]21C	0.992961	0.762441	0.877701
CYP2C9	C#C[C@]1(O)CC[C@H]2[C@H]3CCC4=CC(=O)CC[C@H]4[C@H]3CC[C@@]21CC	0.996088	0.757306	0.876697
CYP2C9	CC1(C)O[C@@H]2[C@H](CO)O[C@H](n3cnc4c(=S)[nH]cnc43)[C@@H]2O1	0.903739	0.848783	0.876261
CYP2C9	C#CCOc1ccc(F)cc1NC(=O)C(=O)N[C@@H]1C[C@H]2C[C@@H]1[C@H]1CCC[C@@H]12	0.894156	0.851468	0.872812
CYP2C9	C[NH+](C)CCN(Cc1cccnc1)C(=O)N[C@H]1C[C@H]2C[C@@H]1[C@H]1CCC[C@@H]12	0.992084	0.746224	0.869154
CYP2C9	COc1ccc([C@@H]2OC[C@@H]3O[C@H](OC)[C@@H](OCc4ccccc4)[C@H](O)[C@H]3O2)cc1	0.971898	0.764879	0.868388
CYP2C9	COc1ccc([C@@H]2OC[C@H]3O[C@H](OC)[C@@H](OCc4ccccc4)[C@H](O)[C@H]3O2)cc1	0.971898	0.764876	0.868387
CYP2C9	CC1(C)O[C@H]2[C@@H](O1)[C@@H](CO)O[C@@H]2n1cnc2c(O)ncnc21	0.897565	0.833474	0.86552
CYP2C9	CC(=O)Nc1c(C)cc(NC(=O)N[C@@H]2C[C@@H]2C2CCCCC2)cc1C	0.977658	0.748075	0.862866
CYP2C9	CC1(C)[C@@H]2CCC(=O)[C@@]3(C)CC[C@](C)(O)[C@H]3[C@@H]21	0.984575	0.738995	0.861785
CYP2C9	CC1(C)O[C@H]2[C@H](CO)O[C@@H](n3ccc(NC(=O)c4ccccc4)nc3=O)[C@@H]2O1	0.969416	0.753403	0.86141
CYP2C9	Cc1cc(C)c(NC(=O)[C@@H]2C3CCCCC=C[C@@H]32)c(C)c1	0.9766	0.742656	0.859628
CYP2C9	O=C(Nc1ccc2c(c1)C(=O)CCC2)C(=O)N[C@@H]1C[C@@H]1C1CCCCC1	0.949881	0.767964	0.858922
CYP2C9	COC[C@@H]([NH2+][C@@H]1C[C@@H]1C1CCCCC1)C1CC1	0.979029	0.738186	0.858607
CYP2C9	Cc1cnc(C(C)(C)NC(=O)N[C@H]2C[C@H]2C2CCCCC2)s1	0.959526	0.756165	0.857846
CYP2C9	C[C@]12C[C@@H](O)[C@@H]3[C@H](CCC4=CC(=O)C=C[C@@]43C)[C@@H]1CC[C@]2(O)C(=O)COC(=O)CCC(=O)[O-]	0.973127	0.740998	0.857063
CYP2C9	CCNC(=O)N[C@@H]1C[C@H]1C1CCCCC1	0.972727	0.741215	0.856971
CYP2C9	O[C@@]12CC[C@@H]3CC[C@H]([C@@H]4CC[C@H]1C4)[C@@H]32	0.991059	0.719429	0.855244
CYP2C9	CC[NH2+][C@H]([C@@H]1CN2CCC[C@@H]2CO1)[C@@H]1CCCC[C@H]1CC	0.993724	0.715383	0.854554
CYP2C9	CCOc1ccc(NC(=O)C(=O)N[C@H]2C[C@H]2C2CCCCC2)c(C)c1	0.962328	0.744681	0.853505
CYP2C9	Cc1nn(C)c(Oc2cccnc2)c1C[NH2+][C@@H]1C[C@@H]1C1CCCCC1	0.975126	0.731807	0.853467
CYP2C9	CO[C@@H]1[C@H](OC(C)=O)O[C@@H](C)[C@@H](OC)[C@@H]1OC	0.751307	0.954694	0.853001
CYP2C9	O=C(C1[C@H]2C[NH2+]C[C@@H]12)N1C[C@@H]2CC[C@H](C1)N(Cc1cscn1)C2=O	0.970631	0.734003	0.852317
CYP2C9	Cc1ccc(NC(=O)CCNC(=O)N[C@@H]2C[C@@H]2C2CCCCC2)nc1	0.951966	0.752509	0.852237
CYP2C9	O=C(C[C@H](O)c1cccc(F)c1)N[C@H]1C[C@@H]1C1CCCCC1	0.958164	0.744918	0.851541
CYP2C9	CCOc1cc(NC(=O)c2ccccc2)c(OCC)cc1[N+]#N	1	0.702924	0.851462
CYP2C9	CC[C@H](NC(=O)N[C@H]1C[C@@H]1C1CCCCC1)C(=O)N1CCOCC1	0.942318	0.759685	0.851002
CYP2C9	C[C@@]12CC[C@H]3[C@@H]4CCC5(CC4=CC[C@@H]3[C@@H]1CC[C@@H]2O)OCCO5	0.991632	0.709921	0.850776
CYP2C9	CC(=O)O[C@@H]1[C@H](c2ccc(=O)oc2)[C@@]2(C)CC[C@@H]3[C@H](CC[C@@H]4C[C@@H](O)CC[C@@]43C)[C@]23O[C@H]13	0.995157	0.706099	0.850628
CYP2C9	NC(=O)CCNC(=O)N[C@@H]1C[C@@H]1C1CCCCC1	0.928347	0.772003	0.850175
CYP2C9	CC(C)(CNC(=O)N[C@H]1C[C@H]1C1CCCCC1)c1ccncc1	0.979886	0.718875	0.849381
CYP2C9	C1=C[C@H]2C[C@@H]1C[C@H]2C[NH+]1CCC([NH+]2CCN(c3ccccc3)CC2)CC1	0.953181	0.745487	0.849334
CYP2C9	COCCN(Cc1cccnc1)C(=O)N[C@@H]1C[C@@H]1C1CCCCC1	0.956672	0.740224	0.848448
CYP2C9	C[C@@H](c1ccncc1)N1CCC([NH2+][C@H]2[C@@H]3CCCC[C@@H]3C2(C)C)CC1	0.984134	0.712712	0.848423
CYP2C9	O=C(Nc1ccc(C(=O)NC2CC2)cc1)C(=O)N[C@H]1C[C@@H]1C1CCCCC1	0.930188	0.762775	0.846482
CYP2C9	Cc1nnc2ccc(N[C@H]3C[C@@H]3C3CCCCC3)nn12	0.923709	0.769138	0.846424
CYP2C9	CC(C)[C@@H]1CC[C@H](O)[C@H]([C@@H]2CCOC3(CCSCC3)C2)C1	0.985619	0.705725	0.845672
CYP2C9	CCC(CC)c1nnc(NC(=O)C(=O)N[C@@H]2C[C@@H]2C2CCCCC2)s1	0.985498	0.705014	0.845256
CYP2C9	COc1ccc(NC(=O)C(=O)N[C@@H]2C[C@H]2C2CCCCC2)cc1OC	0.939699	0.748878	0.844289
CYP2C9	O=C(Nc1ccccc1-n1cccn1)C(=O)N[C@@H]1C[C@@H]1C1CCCCC1	0.938762	0.749443	0.844103
CYP2C9	COc1ccc(NC(=O)C(=O)N[C@@H]2C[C@@H]2C2CCCCC2)c(Cl)c1	0.939755	0.747491	0.843623
CYP2C9	CC(=O)[C@H]1CC[C@@H]2[C@H]3CC[C@H]4CC5(CC(=O)[C@]4(C)[C@@H]3[C@@H](O)C[C@]12C)OCCO5	0.990303	0.693467	0.841885
CYP2C9	C[C@@]12C=CC(=O)C=C1CC[C@H]1[C@@H]2[C@H](O)C[C@]2(C)/C(=C/CO)CC[C@@H]12	0.970027	0.713353	0.84169
CYP2C9	CC[NH2+][C@H]([C@H]1CC[C@H](C)[C@H](C)C1)[C@@H]1C[NH+]2CCN1CC2	0.996166	0.686802	0.841484
CYP2C9	Cc1cccc(NC(=O)C(=O)N[C@@H]2C[C@H]2C2CCCCC2)c1	0.937273	0.744678	0.840975
CYP2C9	COc1ccc(C)cc1NC(=O)C(=O)N[C@H]1C[C@@H]1C1CCCCC1	0.94261	0.739116	0.840863
CYP2C9	Cn1ncnc1CCNC(=O)N[C@H]1C[C@H]1C1CCCCC1	0.95405	0.727487	0.840768
CYP2C9	COc1ccc(NC(=O)C(=O)N[C@H]2C[C@H]2C2CCCCC2)cc1Cl	0.931639	0.748251	0.839945
CYP2C9	Cc1cnc([C@H](C)NC(=O)N[C@@H]2C[C@@H]2C2CCCCC2)s1	0.94197	0.736499	0.839234
CYP2C9	C=C1C(=O)O[C@@H]2[C@H]1[C@H](O)C[C@]1(C)[C@@H](O)CC[C@H](C=O)[C@@H]21	0.91038	0.767243	0.838812
CYP2C9	COc1ccc(CC[NH2+]C[C@H]2C(=O)O[C@@H]3C[C@@]4(C)CCC[C@H](C)[C@@]45O[C@H]5[C@H]23)cc1	0.980501	0.696807	0.838654
CYP2C9	C[C@]12CC[C@H]3[C@@H]4CCCC=C4CC[C@H]3[C@@H]1CCC2=O	0.991819	0.685307	0.838563
CYP2C9	C[C@H]1CCC[C@]2(C)C[C@H]3OC(=O)[C@H](C[NH+]4CCN(c5cccc[nH+]5)CC4)[C@H]3[C@H]3O[C@]132	0.991209	0.685487	0.838348
CYP2C9	C[C@@]1(CO)[C@H]2[C@H](O)[C@]3(C)C[C@H](O)[C@H]2[C@]3(C)CC[C@H]1O	0.958871	0.716626	0.837749
CYP2C9	CNC(=O)NCC(=O)N[C@@H]1C[C@@H]1C1CCCCC1	0.94777	0.727679	0.837724
CYP2C9	Cc1ccncc1NC(=O)N[C@@H]1C[C@@H]1C1CCCCC1	0.968371	0.706746	0.837558
CYP2C9	CC(=O)O[C@H]1C[C@@H]2[C@@H]3CC[C@H](C(C)=O)[C@@]3(C)C[C@@H](OC(C)=O)[C@H]2[C@@]2(C)CCC(=O)C[C@H]12	0.991275	0.683826	0.83755
CYP2C9	O=C1C[NH+](C2CCCCC2)[C@@H]2CS(=O)(=O)C[C@@H]2N1c1cccc(Cl)c1	0.951207	0.723296	0.837252
CYP2C9	O=C(N[C@H]1C[C@H]1C1CCCCC1)N1CCC(OC[C@@H]2CCCCO2)CC1	0.902979	0.77129	0.837134
CYP2C9	CC(C)(C)[C@H]1CC[C@@H](O)[C@H]([C@@H]2CCOC3(CCC3)C2)C1	0.989377	0.681952	0.835665
CYP2C9	CCn1cc(NC(=O)C(=O)N[C@@H]2C[C@H]2C2CCCCC2)ccc1=O	0.943546	0.726236	0.834891
CYP2C9	CC(C)(C)[C@H]1CC[C@H](O)[C@H](C2CCCC2)C1	0.984559	0.684443	0.834501
CYP2C9	N#Cc1ccc(NC(=O)C(=O)N[C@H]2C[C@@H]2C2CCCCC2)cc1	0.932126	0.736745	0.834435
CYP2C9	O=C(Nc1cc(F)ccc1F)C(=O)N[C@H]1C[C@H]1C1CCCCC1	0.943773	0.724945	0.834359
CYP2C9	O=C(Nc1ccccc1Br)C(=O)N[C@H]1C[C@H]1C1CCCCC1	0.941101	0.727516	0.834309
CYP2C9	O=C(Nc1cnc2ccccc2c1)C(=O)N[C@@H]1C[C@@H]1C1CCCCC1	0.921088	0.747113	0.8341
CYP2C9	O=S(=O)(N1CCOCC1)N1CCC[C@H]1[C@@H]1CCC[C@@H]1O	0.965083	0.700424	0.832754
CYP2C9	O=S(=O)(N1CCOCC1)N1CCCC[C@H]1[C@@H]1CCC[C@@H]1O	0.959998	0.705291	0.832644
CYP2C9	O[C@H]1CCCC[C@H]1[C@@H]1CCCCC[C@H]1O	0.836391	0.827445	0.831918
CYP2C9	CC1(C)[C@H]2OCC[C@@H]2[C@H]1Nc1nc(C2CC2)no1	0.961201	0.702373	0.831787
CYP2C9	O=S(=O)(N1CCOCC1)N1CCC[C@H]1[C@@H]1CCCC[C@@H]1O	0.961237	0.701353	0.831295
CYP2C9	O=C(Nc1ccccc1)N[C@H]1CO[C@@H]2[C@@H](Nc3nccc(-c4ccc(-c5ccccc5)cc4)n3)CO[C@H]12	0.946147	0.715607	0.830877
CYP2C9	O=C([O-])[C@@H]1[C@@H](C(=O)N2CCN(C/C=C/c3ccccc3)CC2)[C@@H]2C=C[C@H]1C2	0.982759	0.674274	0.828516
CYP2C9	O=C(NC1CC1)N[C@H]1C[C@@H]1C1CCCCC1	0.938178	0.716983	0.827581
CYP2C9	CCn1nc(C)c(NC(=O)N[C@H]2[C@H]3CCO[C@@H]3C2(C)C)c1C	0.984786	0.670047	0.827416
CYP2C9	O=S(=O)(N1CCCCC1)N1CCC[C@H]1[C@@H]1CCCC[C@@H]1O	0.95431	0.70012	0.827215
CYP2C9	NC(=O)c1ccc(CNC(=O)N[C@H]2C[C@@H]2C2CCCCC2)o1	0.939197	0.714488	0.826843
G6PD	CCNC(=O)C1[C@H]2CCC[C@@H]12	0.691176	0.961075	0.826126
CYP2C9	CCNC(=O)O[C@@H]1CO[C@@H]2[C@@H](NS(=O)(=O)c3cccs3)CO[C@H]12	0.971367	0.680411	0.825889
CYP2C9	Cc1cc(C)c(NC(=O)CN(C)C(=O)CN2C(=O)[C@H]3[C@@H]4C=C[C@@H](C4)[C@@H]3C2=O)c(C)c1	0.985769	0.662047	0.823908
CYP2C9	C[C@H](NC(=O)N[C@@H]1C[C@@H]1C1CCCCC1)c1nc(C(C)(C)C)no1	0.956002	0.686907	0.821454
CYP2C9	C[C@@H](O)[C@@H]1[C@H](O)C[C@H]2[C@H]3CC[C@H]4CCCC[C@]4(C)[C@@H]3CC[C@@]21C	0.991544	0.650889	0.821217
CYP2C9	OC[C@H]1[C@@H]2CC[C@@H](O2)[C@H]1CO	0.891808	0.750261	0.821034
CYP2C9	CC(=O)O[C@@H]1C=C2C=C[C@H]3[C@H](CC[C@]4(C)[C@@H]3CC[C@@]43CCC(=O)O3)[C@]2(C)CC1	0.98898	0.652736	0.820858
CYP2C9	C[C@H]1CN(C[C@H]2C(=O)O[C@@H]3CC4=CCC[C@@H](C)[C@@]4(C)[C@H](O)[C@H]23)C[C@@H](C)O1	0.986774	0.653307	0.820041
CYP2C9	CC(C)(C)C(=O)N[C@H]1CO[C@@H]2[C@@H](Nc3nccc(-c4cccs4)n3)CO[C@H]12	0.916544	0.722941	0.819742
CYP2C9	Cc1n[nH]c(-c2ccc(NC(=O)C(=O)N[C@H]3C[C@@H]3C3CCCCC3)cc2)n1	0.901038	0.737804	0.819421
CYP2C9	C#C[C@]1(O)CC[C@H]2[C@@H]3CCc4cc(O)c(C)cc4[C@H]3CC[C@@]21C	0.996887	0.641112	0.818999
CYP2C9	CC(C)C[NH+](C1CCCC1)[C@H]1C[C@H](C(C)(C)C)CC[C@@H]1O	0.992183	0.645341	0.818762
CYP2C9	Cc1ccc([C@@H]2CSCCN2C(=O)N[C@@H]2[C@@H]3CCO[C@@H]3C2(C)C)o1	0.948253	0.688914	0.818584
CYP2C9	O=C([O-])C1[C@H]2[C@H]3CC[C@H](C3)[C@@H]12	0.925595	0.710458	0.818027
CYP2C9	O=C1[C@@H]2OC[C@@H](O2)[C@H]2[C@@H]3C=C[C@@H](C3)[C@@H]12	0.877188	0.757409	0.817298
G6PD	COC[C@@H]1O[C@@H](O)[C@@H](OC)[C@@H](OC)[C@@H]1OC	0.664841	0.969009	0.816925
CYP2C9	Cn1cccc(NC(=O)C(=O)N[C@H]2C[C@@H]2C2CCCCC2)c1=O	0.922369	0.710535	0.816452
CYP2C9	Cc1cc(C)n(CC(=O)N/N=C2/C[C@@H]3C[C@H]2[C@H]2CCC[C@H]32)n1	0.98187	0.647577	0.814723
CYP2C9	CC1(C)[C@@H](NC(=O)N[C@@H]2CC(=O)N(C(C)(C)C)C2)[C@@H]2CCO[C@@H]21	0.964745	0.66329	0.814018
CYP2C9	C[C@H]1CCC=C2C[C@H]3OC(=O)[C@@H](CN4CC[NH+](C/C=C/c5ccccc5)CC4)[C@H]3[C@H](O)[C@@]21C	0.980536	0.64741	0.813973
CYP2C9	CNC(=O)[C@@H]1CCCN(C(=O)N[C@H]2C[C@@H]2C2CCCCC2)C1	0.935101	0.692314	0.813708
CYP2C9	CCOC(=O)N1CCN(C[C@H]2C(=O)O[C@@H]3CC4=CCC[C@@H](C)[C@]4(C)[C@@H](O)[C@H]23)CC1	0.977607	0.649663	0.813635
CYP2C9	C#Cc1cc(F)c(NC(=O)N[C@@H]2[C@H]3CCO[C@@H]3C23CCCC3)c(F)c1	0.980775	0.646001	0.813388
CYP2C9	Cn1nc(CC(C)(C)C)cc1NC(=O)C(=O)N[C@H]1C[C@H]1C1CCCCC1	0.936804	0.688137	0.812471
CYP2C9	CN[C@H]1[C@H](C[NH+](C)C[C@H](O)COC)C(C)(C)OC1(C)C	0.974738	0.650118	0.812428
CYP2C9	COc1ccc(NC(=O)O[C@@H]2CO[C@@H]3[C@@H](NS(=O)(=O)c4cccc5cccnc45)CO[C@H]23)cc1	0.972969	0.650646	0.811807
CYP2C9	CC1(C)[C@H]2OCC[C@@H]2[C@H]1NC(=O)N[C@@H](c1ccccc1)[C@@H]1CCCO1	0.960289	0.661346	0.810817
CYP2C9	C[C@H]1CCC=C2C[C@H]3OC(=O)[C@H](C[NH+]4CCN(c5cccc(C(F)(F)F)c5)CC4)[C@H]3[C@H](O)[C@@]21C	0.994733	0.626399	0.810566
CYP2C9	C[C@H]1CC([NH+]2C[C@H]3OCCN(C)[C@@H]3C2)C[C@H](C)C1	0.998657	0.620551	0.809604
CYP2C9	C#C[C@]1(O)CC[C@H]2[C@@H]3CC=C4C[C@H](OC(C)=O)CC[C@@]4(C)[C@@H]3CC[C@@]21C	0.993087	0.625558	0.809322
CYP2C9	C[C@@H]1CCC=C2C[C@H]3OC(=O)[C@H](C[NH+]4CCN(C(=O)c5ccco5)CC4)[C@H]3[C@H](O)[C@@]21C	0.96336	0.654737	0.809049
CYP2C9	CC1(C)[C@H]2OCC[C@H]2[C@H]1NC(=O)/C=C/c1cccc2cccnc12	0.963244	0.652106	0.807675
CYP2C9	Cc1cc(C)n(Cc2cccc(C(=O)N[C@@H]3[C@@H]4CCO[C@@H]4C3(C)C)c2)n1	0.985684	0.629237	0.80746
CYP2C9	COc1cccc(/C=C/C(=O)N[C@H]2[C@H]3CCO[C@@H]3C2(C)C)c1	0.965283	0.648729	0.807006
G6PD	CC[C@H](C)NC(=O)C1[C@H]2CCC[C@@H]12	0.650298	0.962908	0.806603
CYP2C9	C1CC2(C1)CN(C1[C@@H]3C[NH2+]C[C@H]13)C2	0.980576	0.632144	0.80636
CYP2C9	Cc1ccc(N[C@H]2[C@@H]3CCO[C@@H]3C2(C)C)c(C)[nH+]1	0.972096	0.639099	0.805598
CYP2C9	CCOC(=O)[C@@H]1C[C@H](O)[C@H](C(=O)OCC)C[C@@H]1O	0.913042	0.696121	0.804581
CYP2C9	C[NH2+][C@@H]([C@H]1CCC[C@H](C)C1)[C@@H]1C[NH+]2CCN1CC2	0.995308	0.613577	0.804443
CYP2C9	COc1cccc(C(=O)COC(=O)c2ccc(N3C(=O)[C@@H]4[C@H]5C=C(C)[C@H](C5)[C@H]4C3=O)cc2)c1	0.986441	0.620667	0.803554
CYP2C9	CCC[C@H]1CN(C(=O)[C@@H]2C[C@@H]2C2CC2)CCO1	0.989761	0.616035	0.802898
CYP2C9	COCO[C@H]1[C@@H]2[C@@H]3C[C@H](C)[C@@]1(C)CCC2(C(=O)OC)C(=O)O3	0.970044	0.633817	0.801931
CYP2C9	CC(C)Oc1ccc(/C=C/C(=O)N[C@H]2[C@H]3CCO[C@@H]3C2(C)C)cc1	0.955172	0.648393	0.801783
CYP2C9	Cc1nc(-c2cccc(NC(=O)C(=O)N[C@@H]3C[C@H]3C3CCCCC3)c2)n[nH]1	0.876645	0.724128	0.800386
CYP2C9	Cc1nc(-c2cccc(NC(=O)C(=O)N[C@@H]3C[C@@H]3C3CCCCC3)c2)n[nH]1	0.876645	0.724127	0.800386
CYP2C9	CC1(C)[C@H]2OCC[C@H]2[C@H]1NC(=O)c1cc(F)c(F)cc1Cl	0.97921	0.620946	0.800078
CYP2C9	CC(C)NS(=O)(=O)c1cccc(C(=O)N[C@H]2[C@@H]3CCO[C@@H]3C2(C)C)c1	0.983993	0.616136	0.800065
CYP2C9	CC(=O)OCC(=O)[C@@]1(O)[C@H](C)C[C@H]2[C@@H]3CC=C4C[C@@H](O)CC[C@]4(C)[C@@H]3CC[C@@]21C	0.989999	0.609071	0.799535
CYP2C9	Cc1ccc(S(=O)(=O)NC[C@H]2O[C@@H](CO)[C@@H](O)[C@H]2N2CCN(c3cccc[nH+]3)CC2)cc1	0.989444	0.608699	0.799071
CYP2C9	CC(=O)[C@]1(O)[C@@H](C)C[C@@H]2[C@@H]3CC=C4C[C@H](O)CC[C@]4(C)[C@@H]3CC[C@@]21C	0.992465	0.605206	0.798835
CYP2C9	CCOc1ccc(S(=O)(=O)N2CCN(C(=O)CN3C(=O)[C@H]4[C@H]5C=C[C@H](C5)[C@H]4C3=O)CC2)cc1	0.9876	0.609809	0.798705
CYP2C9	Cc1cccc(C)c1NC(=O)COc1ccc(CN(C)S(C)(=O)=O)cc1	0.983723	0.613644	0.798684
CYP2C9	COC[C@@H]1O[C@@H](O)[C@@H](OC)[C@@H](OC)[C@@H]1OC	0.665815	0.93149	0.798652
CYP2C9	Cc1ccc(-n2c(C)ccc2C)c(C(=O)NCCCN(C)S(C)(=O)=O)c1	0.979263	0.617988	0.798625
CYP2C9	CC(=O)N[C@H]1CO[C@@H]2[C@@H](Nc3nccc(-c4ccc5c(c4)OCO5)n3)CO[C@H]12	0.880176	0.716976	0.798576
G6PD	Nc1ncnc2c1ncn2[C@@H]1O[C@@H]2CO[P@](=O)([S-])O[C@H]2[C@H]1O	0.76608	0.830191	0.798136
CYP2C9	O=S(=O)(CC1CC1)N1CCC[C@H]1[C@@H]1CCC[C@H]1O	0.977491	0.61878	0.798136
CYP2C9	CC(C)(C)C(=O)N[C@H]1CO[C@@H]2[C@@H](Nc3nccc(-c4cccc(F)c4)n3)CO[C@H]12	0.892846	0.702673	0.79776
CYP2C9	COCc1cc(NC(=O)C(=O)N[C@@H]2C[C@H]2C2CCCCC2)ncn1	0.895525	0.699629	0.797577
CYP2C9	C=C1C(=O)[C@]23[C@@H](O)[C@H]1C[C@H](OC(C)=O)[C@@H]2[C@]1(C)[C@H](OC(C)=O)CCC(C)(C)[C@H]1C[C@H]3O	0.985892	0.608106	0.796999
CYP2C9	CC[C@H]1CCCC[C@@H]1[C@H]([NH2+]C)[C@@H]1CN2CCC[C@@H]2CO1	0.992832	0.600653	0.796743
G6PD	C[C@H](C#N)CNC(=O)C1[C@H]2CCC[C@@H]12	0.630247	0.961316	0.795781
CYP2C9	C[C@@]12CC[C@@H](O)C=C1C=C[C@@H]1[C@@H]2CC[C@]2(C)[C@@H]1CC[C@]21CCC(=O)O1	0.985415	0.605627	0.795521
CYP2C9	CCOC(=O)Cn1/c(=N/C(=O)CN(C)S(C)(=O)=O)sc2c(C)cc(C)cc21	0.979975	0.611047	0.795511
CYP2C9	CC1(C)[C@H]2OCC[C@H]2[C@H]1NC(=O)[C@H](Oc1ccccc1)c1ccccc1	0.973583	0.616006	0.794795
CYP2C9	Cc1ccc(S(C)(=O)=O)cc1C(=O)N[C@H]1[C@@H]2CCO[C@@H]2C1(C)C	0.976307	0.613049	0.794678
CYP2C9	C=CCOc1ccc(/C=C/C(=O)N[C@H]2[C@@H]3CCO[C@@H]3C2(C)C)cc1OC	0.960899	0.627828	0.794363
CYP2C9	Cc1ccc(C)c(NC(=O)[C@H](C)Sc2cc(C)c3cc(S(=O)(=O)N(C)C)ccc3n2)c1	0.984999	0.603484	0.794241
CYP2C9	COc1ccc(/C=C/C(=O)N[C@H](C)C(=O)N[C@H]2[C@@H]3CCO[C@@H]3C2(C)C)cc1	0.954619	0.63378	0.7942
CYP2C9	CCc1ccccc1NC(=O)[C@@H](Cc1ccccc1)N1C(=O)[C@H]2[C@@H]3C=C[C@@H](C3)[C@H]2C1=O	0.984075	0.603531	0.793803
CYP2C9	CN(C(=O)c1ccc(F)cc1O)[C@@H]1[C@@H]2CCO[C@@H]2C1(C)C	0.965761	0.621842	0.793801
CYP2C9	Cc1noc(C)c1COc1cccc(C(=O)N[C@@H]2[C@@H]3CCO[C@@H]3C2(C)C)c1	0.984774	0.602541	0.793658
CYP2C9	Cc1ccc(-c2csc(NC(=O)CN3C(=O)[C@H]4[C@@H]5C=C[C@@H](C5)[C@@H]4C3=O)n2)cc1C	0.978961	0.608104	0.793533
CYP2C9	Cc1ccc2c(c1)CCN2C(=O)N[C@@H]1[C@@H]2CCO[C@@H]2C1(C)C	0.972912	0.613203	0.793057
CYP2C9	CC1(C)[C@H]2OCC[C@H]2[C@H]1NC(=O)N1CC=C(c2ccccc2Cl)CC1	0.971784	0.6143	0.793042
CYP2C9	CC(=O)O[C@]1(C(C)=O)CC[C@H]2[C@@H]3C=CC4=CC(=O)C=C[C@@]4(C)[C@@H]3CC[C@@]21C	0.978522	0.606613	0.792567
CYP2C9	C[C@H](c1ccc([S@@](C)=O)cc1)N(C)C(=O)N[C@@H]1[C@@H]2CCO[C@@H]2C1(C)C	0.971219	0.612478	0.791849
CYP2C9	CC1(C)[C@H]2OCC[C@H]2[C@H]1NC(=O)CCN1CCN(c2cccc[nH+]2)CC1	0.982696	0.600718	0.791707
CYP2C9	C#CCO[C@@H]1O[C@H]2CO[C@H](c3ccccc3)O[C@H]2[C@H](O)[C@@H]1NC(C)=O	0.887478	0.695137	0.791308
CYP2C9	CC1(C)[C@H]2OCC[C@H]2[C@H]1NC(=O)/C=C/c1cc(Cl)c2c(c1)OCCO2	0.958758	0.622143	0.79045
CYP2C9	CC1(C)[C@H]2OCC[C@@H]2[C@H]1NC(=O)c1cnc([C@@H]2CCCO2)s1	0.947147	0.633426	0.790287
CYP2C9	CCCN(C(=O)c1ccc(C)[nH]c1=O)[C@@H]1[C@@H]2CCO[C@@H]2C1(C)C	0.968807	0.611609	0.790208
CYP2C9	Cc1ccc(CNC(=O)CN2C(=O)[C@H]3[C@@H]4C=C[C@@H](C4)[C@@H]3C2=O)c(C)c1	0.975701	0.604591	0.790146
CYP2C9	Cc1ccc(CNC(=O)CN2C(=O)[C@H]3[C@H]4C=C[C@H](C4)[C@H]3C2=O)c(C)c1	0.975701	0.604591	0.790146
CYP2C9	COCO[C@@H]1C[C@@H]2[C@H]([C@@H]3C=C[C@]4(OC)C[C@@H](O)C=C4[C@]31O)C2(C)C	0.934808	0.645379	0.790093
CYP2C9	CN(C)c1ccc(NC(=O)N[C@@H]2[C@H]3CCO[C@@H]3C2(C)C)c[nH+]1	0.975859	0.603321	0.78959
CYP2C9	CC1(C)[C@@H](NC(=O)CSc2nc3ccccc3s2)[C@@H]2CCO[C@@H]21	0.973479	0.605071	0.789275
CYP2C9	CC1(C)[C@H]2OCC[C@@H]2[C@H]1NC(=O)[C@H]1SCCc2sccc21	0.959534	0.617831	0.788682
CYP2C9	C[C@@H]1C[C@H]1C(=O)N[C@@H]1[C@@H]2CCO[C@@H]2C1(C)C	0.955668	0.621592	0.78863
CYP2C9	Cc1ccccc1-n1cc(C(=O)N[C@H]2[C@H]3CCO[C@@H]3C2(C)C)cn1	0.962303	0.614844	0.788574
CYP2C9	Cc1cc(NC(=O)N[C@@H]2[C@@H]3CCO[C@@H]3C2(C)C)c2ncccc2c1	0.969095	0.607777	0.788436
CYP2C9	C1=C[C@H]2C[C@@H]1C[C@H]2CN1CC[NH+](C2CCCCCC2)CC1	0.94469	0.631917	0.788303
CYP2C9	CCC[C@@](C)(CO)NC(=O)N[C@@H]1[C@@H]2CCO[C@@H]2C1(C)C	0.940348	0.63559	0.787969
CYP2C9	CC(C)OCCS(=O)(=O)N1CCC[C@@H]1[C@@H]1CCC[C@@H]1O	0.96538	0.610401	0.78789
CYP2C9	CC1(C)[C@H]2OCC[C@@H]2[C@H]1NC(=O)c1ccc(-n2ccnc2)cc1	0.969499	0.600795	0.785147
CYP2C9	COc1cc(C(=O)N[C@@H]2[C@@H]3CCO[C@@H]3C2(C)C)ccc1OC1CCCC1	0.933127	0.636081	0.784604
CYP2C9	Cc1cccc(=O)n1CCCCNC(=O)N[C@@H]1[C@H]2CCO[C@@H]2C1(C)C	0.955927	0.611658	0.783793
CYP2C9	COc1ccc(OC)c(-c2cc(C(=O)N[C@H]3[C@@H]4CCO[C@@H]4C3(C)C)no2)c1	0.943948	0.621969	0.782959
CYP2C9	CC1(C)[C@H]2OCC[C@@H]2[C@H]1NC(=O)/C=C/c1ccc([N+](=O)[O-])cc1	0.917878	0.644504	0.781191
CYP2C9	CC1(C)[C@@H](NC(=O)c2occc2Br)[C@H]2CCO[C@@H]21	0.952049	0.609049	0.780549
CYP2C9	CSc1ccc([N+](=O)[O-])c(C(=O)N[C@@H]2[C@@H]3CCO[C@@H]3C2(C)C)c1	0.951866	0.60877	0.780318
CYP2C9	O=C1C=CS(=O)(=O)[C@@H]2[C@@H]3C=C[C@@H](C3)[C@@H]12	0.939784	0.618415	0.7791
CYP2C9	CCC(CC)(CC)NC(=O)N[C@H]1[C@@H]2CCO[C@@H]2C1(C)C	0.956514	0.601461	0.778987
CYP2C9	COCC(=O)N[C@H]1CO[C@@H]2[C@@H](Nc3nccc(C(C)(C)C)n3)CO[C@H]12	0.90655	0.647279	0.776914
CYP2C9	C#CCOc1ccc(F)cc1NC(=O)C(=O)N[C@@H]1[C@H]2CCO[C@@H]2C1(C)C	0.875378	0.678019	0.776698
G6PD	CC(C)(C)OC(=O)CSC#N	0.601476	0.951029	0.776253
CYP2C9	CC1(C)CCC(NC(=O)N[C@H]2[C@H]3CCO[C@@H]3C2(C)C)CC1	0.9465	0.600357	0.773428
CYP2C9	CCC[NH+]1CCC([NH2+][C@H]2[C@@H]3CCO[C@@H]3C2(C)C)CC1	0.932745	0.612621	0.772683
CYP2C9	O=S(=O)(C[C@@H]1CCCO1)N1CCC[C@H]1[C@@H]1CCC[C@@H]1O	0.93804	0.604609	0.771324
G6PD	CO[C@@H]1[C@H](OC(C)=O)O[C@@H](C)[C@@H](OC)[C@@H]1OC	0.645539	0.893135	0.769337
CYP2C9	O=C(CCCCCN1C(=O)[C@H]2[C@@H]3C=C[C@@H](C3)[C@@H]2C1=O)N1CCCCC1	0.883296	0.649598	0.766447
CYP2C9	CC1(C)[C@@H](NC(=O)CN2CCCOC2=O)[C@H]2CCO[C@@H]21	0.885157	0.645582	0.76537
G6PD	CC1(C)OC[C@H]([C@H]2O[C@@H]3OC(C)(C)O[C@@H]3[C@H]2OS(C)(=O)=O)O1	0.618736	0.911986	0.765361
CYP2C9	CC1(C)[C@H]2OCC[C@@H]2[C@H]1[NH2+]C1CCCC1	0.91347	0.612568	0.763019
G6PD	CC1(C)COP(=S)(O[C@H]2CO[C@@H]3[C@H](OP4(=S)OCC(C)(C)CO4)CO[C@@H]23)OC1	0.671363	0.831659	0.751511
CYP2C9	O=C(CN1C(=O)[C@H]2[C@@H]3C=C[C@@H](C3)[C@@H]2C1=O)NCCCOC1CCCCC1	0.86612	0.610398	0.738259
G6PD	CC1(C)O[C@@H]2O[C@@H](CO)[C@H](O)[C@@H]2O1	0.721713	0.708283	0.714998
G6PD	CO[C@@H]1[C@H](O)[C@@H](CO)O[C@H]1n1cnc2c(=O)[nH]c(N)nc21	0.619357	0.792988	0.706172
G6PD	CO[C@H]1[C@@H](n2cnc3c(=O)[nH]c(N)nc32)O[C@H](CO)[C@H]1O	0.60895	0.795904	0.702427
G6PD	O=S1(=O)C[C@H](O)[C@@H]([NH+]2C[C@H](O)[C@H](O)C2)C1	0.621206	0.758501	0.689853
G6PD	CC1(C)O[C@@H]([C@H](O)[C@H]2COC(C)(C)O2)[C@@H](CO)O1	0.617025	0.731837	0.674431
G6PD	CN[C@@H]1[C@@H](C[NH+](C)CCO)C(C)(C)OC1(C)C	0.607376	0.735746	0.671561
G6PD	CC[NH+](CC(C)C)C[C@@H]([NH3+])C(C)(C)C	0.680008	0.613377	0.646692
