# Supplementary material for: Kinic index: an artificial intelligence-driven predictive model and multitarget drug discovery framework for hepatocellular carcinoma patients
Source: NPJ Precis Oncol. 2026 Feb 14;10:132. doi: 10.1038/s41698-026-01324-1 (PMC13018533; doi:10.1038/s41698-026-01324-1)
Supplement: Supplementary file 4 — Supplementary Data S3. [file 41698_2026_1324_MOESM4_ESM.xlsx]

## Sheet: GraphBAN.result
Data S3: Compounds after ADEMT-AI selection
ID	SMILES	ID	Gene_Name	biosnap_filtered_pred	kiba_filtered_pred	mean_prob	AMES	Carcinogens_Lagunin	ClinTox	DILI	hERG	Bioavailability_Ma	Half_Life_Obach	PPBR_AZ	logP	violate_AMES	violate_Carcinogens	violate_ClinTox	violate_DILI	violate_hERG	violate_Bioavailability	violate_Half	violate_PPBR	violate_logP	violate_nums
1	C=C[C@]12O[C@@H]3[C@H](O)[C@H]4C[C@@H]3[C@H]1[C@@H]4C(=O)N2C(C)(C)C	ZINC000256048345	CYP2C9	0.922008	0.992412	0.95721	0.069745	0.00242732	0.0747789	0.0344855	0.0698977	0.677942	13.2733	39.6888	1.1512	FALSE	FALSE	FALSE	FALSE	FALSE	FALSE	FALSE	FALSE	FALSE	0
2	CC(C)N(CC(N)=O)C(=O)C1[C@H]2CCCC[C@@H]12	ZINC173645807	CYP2C9	0.944784	0.906358	0.925571	0.218832	0.114632	0.0391391	0.0611622	0.0342076	0.915603	1.86372	44.4929	1.1449	FALSE	FALSE	FALSE	FALSE	FALSE	FALSE	FALSE	FALSE	FALSE	0
3	CCNC(=O)C1[C@H]2CCC[C@@H]12	ZINC123333373	G6PD	0.691176	0.961075	0.826126	0.0676577	0.0251784	0.00672861	0.0675746	0.0158166	0.939394	6.37714	43.7996	1.1686	FALSE	FALSE	FALSE	FALSE	FALSE	FALSE	FALSE	FALSE	FALSE	0
4	CC[C@H](C)NC(=O)C1[C@H]2CCC[C@@H]12	ZINC251524561	G6PD	0.650298	0.962908	0.806603	0.0735518	0.0314348	0.0137588	0.06613	0.034217	0.931407	15.2444	58.9099	1.9472	FALSE	FALSE	FALSE	FALSE	FALSE	FALSE	FALSE	FALSE	FALSE	0
5	C[C@@H](C#N)CN(C)C(=O)C1[C@H]2CCC[C@@H]12	ZINC1960583615	CYP2C9	0.976489	0.915661	0.946075	0.233784	0.0486167	0.0787717	0.030059	0.170682	0.873476	7.31884	49.408	1.65058	FALSE	FALSE	FALSE	FALSE	FALSE	FALSE	FALSE	FALSE	FALSE	0
6	C[C@@]12C=CC(=O)C=C1CC[C@@H]1[C@@H]3CC[C@](O)(C(=O)COS(C)(=O)=O)[C@@]3(C)C[C@@H](O)[C@H]12	ZINC118932188	CYP2C9	0.973237	0.932869	0.953053	0.178675	0.0329702	0.0946715	0.242421	0.163354	0.797588	41.0365	73.8074	1.5415	FALSE	FALSE	FALSE	FALSE	FALSE	FALSE	FALSE	FALSE	FALSE	0
7	C[C@H](C#N)CNC(=O)C1[C@H]2CCC[C@@H]12	ZINC93954795	G6PD	0.630247	0.961316	0.795781	0.165671	0.0651959	0.0386858	0.0422193	0.0579687	0.885365	2.48611	57.6084	1.30838	FALSE	FALSE	FALSE	FALSE	FALSE	FALSE	FALSE	FALSE	FALSE	0
